# Supplementary material for: An interpretive review of selective sweep studies in Bos taurus cattle populations: identification of unique and shared selection signals across breeds
Source: Front Genet. 2015 May 13;6:167. doi: 10.3389/fgene.2015.00167 (PMC4429627; doi:10.3389/fgene.2015.00167)
Supplement: Supplementary file 1 [file Table1.XLSX]

## Sheet: Suppl Table S1
Supplementary Material: Gutierrez-Gil et al. An interpretive review of selective sweep studies in Bos taurus cattle populations: identification of unique and shared selection signals across breeds.
Supplementary Table S1. List of breeds related to the selection sweeps reported by the studies reviewed in this work.
Breed	Breed abbreviation (used in Figure 1)	Production category
Angus	ANG	Beef
Australian Angus	AUS-ANG	Beef
Australian Holstein vs Australian Angus	AUSHOL-vs-AUSANG	Beef-vs-Dairy
Belgian Blue	BB	Beef
Blonde d’Aquitaine	BLO	Beef
Braunvieh	BRA	Dairy
Brown Swiss	BRSW	Dairy
Charolais	CHA	Beef
Charolais vs Holstein	CHA-vs-HOL	Beef-vs-Dairy
Chinese Holstein	CHI-HOL	Dairy
Dual-purpose Belgian blue	DBB	Dual purpose
Finnish Ayrshire	FINA	Dairy
Fleckvieh	FLE	Dual purpose
Franken Gelbvieh	FRGE	Dual purpose
Galloway	GAL	Beef
Guernsey	GUE	Dairy
Hereford	HER	Beef
Holstein	HOL	Dairy
Israeli Holstein	ISR-HOL	Dairy
Italian Brown	IT-BR	Dairy
Italian Holstein	IT-HOL	Dairy
Japanese Black vs Japanese Holstein	JAPBL-vs-JAHOL	Beef-vs-Dairy
Jersey	JER	Dairy
Korean Hanwoo	HAN	Beef
Limousin	LIM	Beef
Marchigiana	MAR	Beef
Montbéliarde	MONT	Dairy
Murnau-Werdenfelser	MUR	Dual purpose
Murray Grey	MUG	Beef
Normande	NORM	Dairy
Norwegian Red	NORW	Dairy
Original Braunvieh	OBRA	Dual purpose
Piedmontese	PIE	Beef
Piedmontese vs Italian Brown	PIE-vs-ITBR	Beef-vs-Dairy
Red Angus	REDA	Beef
Red Holstein	RED-HOL	Dairy
Romagnola	ROM	Beef
Salers	SAL	Beef
Shorthorn	SHOR	Beef
Simmental	SIM	Dual purpose
Wagyu	WAG	Beef
