# Supplementary material for: An interpretive review of selective sweep studies in Bos taurus cattle populations: identification of unique and shared selection signals across breeds
Source: Front Genet. 2015 May 13;6:167. doi: 10.3389/fgene.2015.00167 (PMC4429627; doi:10.3389/fgene.2015.00167)
Supplement: Supplementary file 2 [file Table2.XLSX]

## Sheet: Suppl Table S2
Supplementary Material: Gutierrez-Gil et al. An interpretive review of selective sweep studies in Bos taurus cattle populations: identification of unique and shared selection signals across breeds.
Supplementary Table S2. Core Selection Sweeps (CSSs) defined in this work based on the selection sweeps reported by the 21 studies reviewed.
The candidate genes highlighted by the candidate gene survey reported in this study are here indicated. The gene symbol is indicated with different font color depending on the database of candidates from which it was identified (blue = “dairy-related”, red = "beef-related”, green = “coat-color-related", and pink = “stature/body-size-related”).
CSS category	CSS id	BTA	CSS-interval_UMD3.1 (pb)	Nb of breeds	Breeds for which selection signal has been reported in the CSS-interval	Production category	Candidate genes suggested by reporting authors	Candidate genes highlighted by the candidate gene survey reported in this study	References
Single-breed CSSs	CSS-4	1	26062621-26062621	1	Fleckvieh	Dual purpose	ROBO1		Qanbari et al., 2014
	CSS-7	1	37915516-37930838	1	Guernsey	Dairy			Stella et al., 2010
	CSS-8	1	46088714-47007062	1	Jersey	Dairy		RPL24, NFKBIZ	Stella et al., 2010
	CSS-9	1	49017601-49152447	1	Guernsey	Dairy			Druet et al., 2013
	CSS-10	1	50332272-50558841	1	Jersey	Dairy			Stella et al., 2010
	CSS-12	1	64552516-64557030	1	Holstein	Dairy			Stella et al., 2010
	CSS-13	1	66835876-66993553	1	Guernsey	Dairy			Druet et al., 2013
	CSS-16	1	72720238-72765388	1	Romagnola	Beef			Druet et al., 2013
	CSS-20	1	89546555-89564400	1	Piedmontese	Beef			Druet et al., 2013
	CSS-21	1	90759766-90759766	1	Holstein	Dairy			Stella et al., 2010
	CSS-22	1	98640807-98640807	1	Charolais vs Holstein	Beef vs Dairy			Wiener et al., 2011
	CSS-23	1	102347527-102403091	1	Piedmontese	Beef			Druet et al., 2013
	CSS-25	1	111659758-111900241	1	Angus	Beef	CCNL1, LEKR1		Ramey et al., 2013
	CSS-26	1	123349372-123349372	1	Fleckvieh	Dual purpose		PLOD2	Qanbari et al., 2014
	CSS-27	1	125196000-125299000	1	Korean Hanwoo	Beef (high intramuscular fat content)			Porto-Neto et al., 2014
	CSS-28	1	140858966-140927889	1	Fleckvieh	Dual purpose	DSCAM		Qanbari et al., 2014
	CSS-29	1	145971743-146011363	1	Galloway	Beef			Rothammer et al., 2013
	CSS-30	1	147542825-148016981	1	Chinese Holstein	Dairy	DIP2A, LOC614166	COL6A2	Pan et al., 2013
	CSS-31	1	153971502-154568336	1	Piedmontese vs Italian Brown	Beef vs Dairy	CAPN7, EAF1	COLQ	Pintus et al., 2013
	CSS-37	2	37941000-39245000	1	Korean Hanwoo	Beef (high intramuscular fat content)	ACVR1C	CYTIP	Porto-Neto et al., 2014
	CSS-38	2	47896695-47896695	1	Fleckvieh	Dual purpose	SNRPD1		Qanbari et al., 2014
	CSS-39	2	53065587-53732838	1	Holstein	Dairy			Stella et al., 2010
	CSS-42	2	59156630-59156630	1	Fleckvieh	Dual purpose			Qanbari et al., 2014
	CSS-47	2	91452000-92306000	1	Korean Hanwoo	Beef (high intramuscular fat content)	CD28		Porto-Neto et al., 2014
	CSS-49	2	96097124-96275460	1	Fleckvieh	Dual purpose	ERBB4		Qanbari et al., 2014
	CSS-50	2	107168923-107596387	1	Jersey	Dairy		PRKAG3	Stella et al., 2010
	CSS-53	2	119873146-120084764	1	Simmental	Dual purpose			Ramey et al., 2013
	CSS-55	2	123692210-123738752	1	Holstein	Dairy	FABP3		Qanbari et al., 2010
	CSS-56	2	124991478-125043098	1	Charolais	Beef			Druet et al., 2013
	CSS-57	2	130786496-130881682	1	Holstein	Dairy	HMGCL3		Qanbari et al., 2010
	CSS-58	2	136434039-136676537	1	Wagyu	Beef (high intramuscular fat content)			Ramey et al., 2013
	CSS-61	3	16720887-16720887	1	Fleckvieh	Dual purpose	FCRL4		Qanbari et al., 2014
	CSS-62	3	17803452-17854593	1	Brown Swiss	Dairy			Druet et al., 2013
	CSS-63	3	19372000-20175158	1	Angus	Beef	RFX5, TNFAIP8L2	TMOD4, ARNT, CTSK, CTSS, CTSS, MCL1	Porto-Neto et al., 2014; Ramey et al., 2013
	CSS-64	3	28196188-28405853	1	Korean Hanwoo	Beef (high intramuscular fat content)	TSPAN2		Ramey et al., 2013
	CSS-65	3	32077291-32077291	1	Original Braunvieh	Dual purpose			Rothammer et al., 2013
	CSS-66	3	33534426-33635160	1	Charolais vs Holstein	Beef vs Dairy		CSF1	Wiener et al., 2011
	CSS-69	3	61979669-62483581	1	Holstein	Dairy			Stella et al., 2010
	CSS-70	3	65227623-65523837	1	Charolais vs Holstein	Beef vs Dairy			Wiener et al., 2011
	CSS-71	3	66946121-67052467	1	Guernsey	Dairy			Druet et al., 2013
	CSS-74	3	101036413-101036413	1	Holstein	Dairy			Stella et al., 2010
	CSS-78	4	140708-140717	1	Norwegian Red	Dairy			Stella et al., 2010
	CSS-79	4	1671060-1704145	1	Brown Swiss	Dairy			Druet et al., 2013
	CSS-80	4	3738706-4478542	1	Fleckvieh	Dual purpose	COBL		Qanbari et al., 2014
	CSS-81	4	7708368-7708368	1	Braunvieh	Dairy			Rothammer et al., 2013
	CSS-82	4	10614457-10724579	1	Piedmontese vs Italian Brown	Beef vs Dairy	CALCR		Pintus et al., 2013
	CSS-83	4	12791861-13085827	1	Jersey	Dairy			Stella et al., 2010
	CSS-84	4	18295829-18295829	1	Fleckvieh	Dual purpose	LOC614650		Qanbari et al., 2014
	CSS-87	4	38052753-38514457	1	Israeli Holstein	Dairy			Glick et al., 2012
	CSS-88	4	50849282-50849282	1	Fleckvieh	Dual purpose	CAV1, CAV2		Qanbari et al., 2014
	CSS-89	4	52879456-52974647	1	Fleckvieh	Dual purpose	SETMAR		Qanbari et al., 2014
	CSS-90	4	61098696-61376132	1	Brown Swiss	Dairy			Ramey et al., 2013
	CSS-95	4	85436727-88100974	1	Fleckvieh	Dual purpose	TAS2R16, TAS2R16	FAM3C, AASS	Qanbari et al., 2014
	CSS-98	4	113477562-113538460	1	Guernsey	Dairy			Druet et al., 2013
	CSS-99	4	115629803-115995189	1	Guernsey	Dairy			Stella et al., 2010
	CSS-100	4	117846325-118095397	1	Wagyu	Beef (high intramuscular fat content)			Ramey et al., 2013
	CSS-102	5	12653748-12682896	1	Brown Swiss	Dairy			Druet et al., 2013
	CSS-104	5	21667212-21722569	1	Brown Swiss	Dairy			Druet et al., 2013
	CSS-117	6	18592851-18605300	1	Jersey	Dairy			Stella et al., 2010
	CSS-118	6	23290352-23599297	1	Guernsey	Dairy		NFKB1, NFKB1	Druet et al., 2013
	CSS-120	6	30298419-30488025	1	Brown Swiss	Dairy			Stella et al., 2010
	CSS-125	6	49940945-49987324	1	Guernsey	Dairy			Druet et al., 2013
	CSS-127	6	61017025-61993485	1	Brown Swiss	Dairy	UGDH, APBB2		Qanbari et al., 2011
	CSS-128	6	63347075-64916426	1	Holstein	Dairy	KCTD9		Stella et al., 2010
	CSS-129	6	66549547-66632373	1	Fleckvieh	Dual purpose			Rothammer et al., 2013
	CSS-132	6	103133962-103134328	1	Australian Holstein vs Australian Angus	Beef vs Dairy			Hayes et al., 2008
	CSS-133	6	105390830-105730372	1	Jersey	Dairy		EVC2	Ramey et al., 2013
	CSS-135	6	108902716-108711716	1	Guernsey	Dairy			Stella et al., 2010
	CSS-136	6	118517967-118538811	1	Romagnola	Beef			Druet et al., 2013
	CSS-139	7	21101050-21348345	1	Simmental	Dual purpose			Ramey et al., 2013
	CSS-144	7	58685318-59190662	1	Blonde d’Aquitaine	Beef	GRXCR2, PRELID2, SH3RF2		Boitard & Rocha, 2013
	CSS-145	7	60383989-60775550	1	Fleckvieh	Dual purpose	PLAC8L1		Qanbari et al., 2014
	CSS-146	7	62003882-62003882	1	Fleckvieh	Dual purpose			Qanbari et al., 2014
	CSS-147	7	64878193-64900826	1	Piedmontese vs Italian Brown	Beef vs Dairy	SPARC	SPARC	Pintus et al., 2013
	CSS-148	7	66110936-66110936	1	Charolais vs Holstein	Beef vs Dairy			Wiener et al., 2011
	CSS-149	7	72908532-73126315	1	Holstein	Dairy		IL12B	Ramey et al., 2013
	CSS-150	7	90267540-90302139	1	Piedmontese	Beef			Druet et al., 2013
	CSS-151	7	96117999-96117999	1	Fleckvieh	Dual purpose	FAM172A		Qanbari et al., 2014
	CSS-152	7	98579574-98773800	1	Holstein	Dairy		CAST	Stella et al., 2010
	CSS-153	7	110731880-110777588	1	Romagnola	Beef			Druet et al., 2013
	CSS-154	8	11043941-11543046	1	Piedmontese vs Italian Brown	Beef vs Dairy	CLU, ACO1	CLU, ACO1	Pintus et al., 2013
	CSS-156	8	29885309-30088133	1	Chinese Holstein	Dairy	NFIB		Pan et al., 2013
	CSS-157	8	31483550-31483550	1	Fleckvieh	Dual purpose			Qanbari et al., 2014
	CSS-160	8	50833701-51044518	1	Holstein	Dairy			Stella et al., 2010
	CSS-165	8	82616000-84428000	1	Korean Hanwoo	Beef (high intramuscular fat content)	FANCC	FANCC, PTCH1, PTCH1	Porto-Neto et al., 2014
	CSS-166	8	90524243-90693363	1	Holstein	Dairy			Stella et al., 2010
	CSS-168	8	96725586-96785675	1	Piedmontese	Beef			Druet et al., 2013
	CSS-169	8	101520566-101976250	1	Piedmontese vs Italian Brown	Beef vs Dairy	TXNDC8, MUSK		Pintus et al., 2013
	CSS-171	8	108552704-109181535	1	Holstein	Dairy		TLR4	Stella et al., 2010
	CSS-172	9	1384189-1586988	1	Korean Hanwoo	Beef (high intramuscular fat content)			Ramey et al., 2013
	CSS-173	9	6820766-6877256	1	Chinese Holstein	Dairy	LOC788012		Pan et al., 2013
	CSS-174	9	39903106-39924416	1	Piedmontese vs Italian Brown	Beef vs Dairy	AMD1		Pintus et al., 2013
	CSS-176	9	57622907-57830272	1	Guernsey	Dairy			Stella et al., 2010
	CSS-177	9	64172746-64623547	1	Israeli Holstein	Dairy			Glick et al., 2012
	CSS-178	9	74286188-74288221	1	Fleckvieh	Dual purpose	PEX7		Qanbari et al., 2014
	CSS-179	9	76391000-76865000	1	Korean Hanwoo	Beef (high intramuscular fat content)		TNFAIP3	Porto-Neto et al., 2014
	CSS-180	9	88855919-88892407	1	Red Holstein	Dairy			Rothammer et al., 2013
	CSS-181	9	90037629-91346194	1	Red Holstein	Dairy			Rothammer et al., 2013
	CSS-182	9	101113313-101113313	1	Fleckvieh	Dual purpose	UNC93A		Qanbari et al., 2014
	CSS-184	10	10706789-10706789	1	Fleckvieh	Dual purpose			Qanbari et al., 2014
	CSS-186	10	16432723-17377774	1	Galloway	Beef			Rothammer et al., 2013
	CSS-187	10	18965984-19409943	1	Piedmontese vs Italian Brown	Beef vs Dairy	PKM, ADPGK		Pintus et al., 2013
	CSS-188	10	22657437-22657437	1	Fleckvieh	Dual purpose	LOC100296317		Qanbari et al., 2014
	CSS-191	10	38301493-38538816	1	Holstein	Dairy	CAPN3		Qanbari et al., 2010
	CSS-193	10	48625894-48728215	1	Holstein	Dairy	RORA		Qanbari et al., 2010
	CSS-194	10	50680587-50929138	1	Holstein	Dairy	GCNT3		Qanbari et al., 2010; Stella et al., 2010
	CSS-196	10	56678901-56805084	1	Holstein	Dairy	CYP19		Qanbari et al., 2010
	CSS-198	10	68778347-68974093	1	Holstein	Dairy	BMP4		Qanbari et al., 2010
	CSS-199	10	70948921-70972923	1	Piedmontese	Beef			Druet et al., 2013
	CSS-200	10	72811087-73041092	1	Simmental	Dual purpose			Ramey et al., 2013
	CSS-202	10	96076777-96076777	1	Fleckvieh	Dual purpose	MIR2293		Qanbari et al., 2014
	CSS-203	10	98332059-98334041	1	Fleckvieh	Dual purpose	MIR2293		Qanbari et al., 2014
	CSS-204	10	102901452-102913793	1	Holstein	Dairy			Stella et al., 2010
	CSS-205	11	4495232-4528573	1	Piedmontese	Beef			Druet et al., 2013
	CSS-206	11	13539071-13539146	1	Holstein	Dairy			Stella et al., 2010
	CSS-207	11	14752000-15254000	1	Korean Hanwoo	Beef (high intramuscular fat content)			Porto-Neto et al., 2014
	CSS-209	11	28602701-28602701	1	Holstein	Dairy	EPAS1		Stella et al., 2010
	CSS-213	11	76775426-76775426	1	Fleckvieh	Dual purpose	NRXN1		Qanbari et al., 2014
	CSS-215	11	85896434-86007988	1	Israeli Holstein	Dairy			Glick et al., 2012
	CSS-216	11	88156000-88724000	1	Korean Hanwoo	Beef (high intramuscular fat content)	ID2	ID2	Porto-Neto et al., 2014
	CSS-217	11	91299000-91664000	1	Korean Hanwoo	Beef (high intramuscular fat content)			Porto-Neto et al., 2014
	CSS-218	11	94023670-94023670	1	Fleckvieh	Dual purpose	SPTAN1		Qanbari et al., 2014
	CSS-219	11	95812277-95812277	1	Fleckvieh	Dual purpose	SPTAN1		Qanbari et al., 2014
	CSS-222	11	103333722-103590033	1	Wagyu	Beef (high intramuscular fat content)			Ramey et al., 2013
	CSS-223	11	105596531-105828115	1	Wagyu	Beef (high intramuscular fat content)			Ramey et al., 2013
	CSS-225	12	13430874-13449717	1	Charolais	Beef			Druet et al., 2013
	CSS-226	12	15624530-15726573	1	Holstein	Dairy	SPERT		Qanbari et al., 2010
	CSS-229	12	28016000-29416000	1	Korean Hanwoo	Beef (high intramuscular fat content)		BRCA2, BRCA2, RXFP2	Porto-Neto et al., 2014
	CSS-231	12	46331493-46331493	1	Fleckvieh	Dual purpose			Qanbari et al., 2014
	CSS-232	12	48239372-48438982	1	Charolais vs Holstein	Beef vs Dairy			Wiener et al., 2011
	CSS-233	12	52435198-52828642	1	Japanese Black vs Japanese Holstein	Beef vs Dairy			Hosokawa et al., 2011
	CSS-236	13	2211089-2410692	1	Israeli Holstein	Dairy			Glick et al., 2012
	CSS-237	13	4907773-4973275	1	Holstein	Dairy			Qanbari et al., 2010
	CSS-238	13	6743962-6879038	1	Holstein	Dairy			Stella et al., 2010
	CSS-244	13	33366110-33455505	1	Jersey	Dairy			Stella et al., 2010
	CSS-247	13	55307697-56231157	1	Israeli Holstein	Dairy			Glick et al., 2012
	CSS-250	13	75485168-75526649	1	Charolais	Beef			Druet et al., 2013
	CSS-255	14	36119995-36180920	1	Piedmontese	Beef			Druet et al., 2013
	CSS-260	14	68028273-69108368	1	Australian Angus	Beef	MATN2		Qanbari et al., 2011
	CSS-261	15	13987165-13989292	1	Piedmontese vs Italian Brown	Beef vs Dairy	PPP1R14C		Pintus et al., 2013
	CSS-262	15	20772022-20772135	1	Piedmontese vs Italian Brown	Beef vs Dairy	FDX1		Pintus et al., 2013
	CSS-264	15	26101328-26451530	1	Piedmontese vs Italian Brown	Beef vs Dairy	CADM1		Pintus et al., 2013
	CSS-265	15	34331298-34331298	1	Fleckvieh	Dual purpose			Qanbari et al., 2014
	CSS-266	15	38281190-38501690	1	Norwegian Red	Dairy			Stella et al., 2010
	CSS-267	15	43816000-43867000	1	Korean Hanwoo	Beef (high intramuscular fat content)			Porto-Neto et al., 2014
	CSS-268	15	47310397-47754920	1	Norwegian Red	Dairy	PRKCDBP		Stella et al., 2010
	CSS-270	15	57028595-57313832	1	Piedmontese vs Italian Brown	Beef vs Dairy	ACER3, CAPN5		Pintus et al., 2013
	CSS-271	15	69949050-69949050	1	Fleckvieh	Dual purpose			Qanbari et al., 2014
	CSS-272	15	82007368-82208624	1	Simmental	Dual purpose			Ramey et al., 2013
	CSS-273	16	3843018-3943017	1	Charolais	Beef			Bovine HapMap Consortium, 2009
	CSS-274	16	11064988-15840762	1	Murnau-Werdenfelser	Dual purpose			Rothammer et al., 2013
	CSS-279	16	60747108-61314123	1	Holstein	Dairy			Stella et al., 2010
	CSS-280	16	64872924-64971348	1	Belgian Blue	Beef			Rothammer et al., 2013
	CSS-282	16	74106048-75642910	1	Holstein	Dairy	HSD11B1	G0S2, LAMB3	Qanbari et al., 2010; Stella et al., 2010
	CSS-283	17	546398-697915	1	Jersey	Dairy		CPE	Stella et al., 2010
	CSS-284	17	4646326-4750693	1	Guernsey	Dairy			Stella et al., 2010
	CSS-285	17	6394000-7671000	1	Korean Hanwoo	Beef (high intramuscular fat content)		MAB21L2	Porto-Neto et al., 2014
	CSS-287	17	19320907-19338543	1	Fleckvieh	Dual purpose	PCDH18		Qanbari et al., 2014
	CSS-290	17	38644167-39009191	1	Fleckvieh	Dual purpose	ULBP3		Qanbari et al., 2014
	CSS-291	17	47318199-47440870	1	Fleckvieh	Dual purpose	TMEM132D		Qanbari et al., 2014
	CSS-292	17	55979934-56821161	1	Piedmontese vs Italian Brown	Beef vs Dairy	ARPC3, ATP2A2, CAMKK2, HVCN1, MYL2, PPP1CC		Pintus et al., 2013
	CSS-296	18	200903-406270	1	Angus	Beef			Ramey et al., 2013
	CSS-298	18	29583082-29650288	1	Original Braunvieh	Dual purpose			Rothammer et al., 2013
	CSS-299	18	37369743-37400848	1	Fleckvieh	Dual purpose	CDH1		Qanbari et al., 2014
	CSS-300	18	43568128-43614762	1	Galloway	Beef		RHPN2	Rothammer et al., 2013
	CSS-302	18	50480000-51619000	1	Korean Hanwoo	Beef (high intramuscular fat content)	ACAM8, LIPE, PAFAH1B3, TGFB1	TGFB1, CEACAM1	Porto-Neto et al., 2014
	CSS-304	18	57495324-58183055	1	Holstein	Dairy	SIGLEC5,8,10		Qanbari et al., 2011
	CSS-310	19	37301353-37520214	1	Limousin	Beef			Ramey et al., 2013
	CSS-311	19	39204041-39267017	1	Piedmontese	Beef			Druet et al., 2013
	CSS-313	19	46721000-48199000	1	Korean Hanwoo	Beef (high intramuscular fat content)	ITGB3	ITGB3	Porto-Neto et al., 2014
	CSS-316	19	62016574-62016574	1	Jersey	Dairy			Stella et al., 2010
	CSS-317	20	271954-399027	1	Jersey	Dairy			Stella et al., 2010
	CSS-320	20	19765745-19794712	1	Fleckvieh	Dual purpose	TAOK1		Qanbari et al., 2014
	CSS-323	20	36997941-37024303	1	Jersey	Dairy			Stella et al., 2010
	CSS-324	20	38404694-38606719	1	Chinese Holstein	Dairy	RAI14		Pan et al., 2013
	CSS-325	20	41674288-42307531	1	Holstein	Dairy			Bovine HapMap Consortium, 2009; Stella et al., 2010
	CSS-326	20	44233221-44233221	1	Holstein	Dairy			Stella et al., 2010
	CSS-327	20	48772205-48772205	1	Murnau-Werdenfelser	Dual purpose			Rothammer et al., 2013
	CSS-328	20	50793792-50840082	1	Guernsey	Dairy			Stella et al., 2010
	CSS-331	21	11663183-11663183	1	Fleckvieh	Dual purpose	NR2F2		Qanbari et al., 2014
	CSS-334	21	19267278-22147843	1	Fleckvieh	Dual purpose	NDUFB1	ISG20, ACAN, MFGE8, POLG, ADAMTSL3	Qanbari et al., 2014; Rothammer et al., 2013
	CSS-335	21	24708500-24708500	1	Fleckvieh	Dual purpose	NDUFB1		Qanbari et al., 2014
	CSS-336	21	25714965-26119769	1	Holstein	Dairy			Stella et al., 2010
	CSS-338	21	44327211-44327211	1	Fleckvieh	Dual purpose	NPAS3		Qanbari et al., 2014
	CSS-340	21	48843729-49555507	1	Japanese Black vs Japanese Holstein	Beef vs Dairy			Hosokawa et al., 2011
	CSS-341	21	65316438-65427647	1	Holstein	Dairy			Stella et al., 2010
	CSS-343	22	2788408-3001597	1	Simmental	Dual purpose			Ramey et al., 2013
	CSS-344	22	6595097-6595097	1	Charolais vs Holstein	Beef vs Dairy			Wiener et al., 2011
	CSS-345	22	10701509-10963520	1	Korean Hanwoo	Beef (high intramuscular fat content)			Ramey et al., 2013
	CSS-346	22	14944373-16719471	1	Charolais vs Holstein	Beef vs Dairy			Wiener et al., 2011
	CSS-348	22	23605690-23787258	1	Israeli Holstein	Dairy			Glick et al., 2012
	CSS-352	22	54199066-56217921	1	Fleckvieh	Dual purpose	SLC6A1	CDCP1, ATP2B2	Qanbari et al., 2014
	CSS-353	22	60772158-61015491	1	Simmental	Dual purpose			Ramey et al., 2013
	CSS-354	23	9756489-10408241	1	Jersey	Dairy			Stella et al., 2010
	CSS-355	23	13017873-13048076	1	Fleckvieh	Dual purpose	KIF6-like		Qanbari et al., 2014
	CSS-357	23	39426856-39426856	1	Fleckvieh	Dual purpose	RNF144B		Qanbari et al., 2014
	CSS-358	23	50703507-50800744	1	Norwegian Red	Dairy			Stella et al., 2010
	CSS-360	24	14627782-14627848	1	Brown Swiss	Dairy			Stella et al., 2010
	CSS-361	24	19316000-20271000	1	Korean Hanwoo	Beef (high intramuscular fat content)			Porto-Neto et al., 2014
	CSS-364	24	36584702-36795576	1	Wagyu	Beef (high intramuscular fat content)			Ramey et al., 2013
	CSS-365	24	42759000-44481000	1	Korean Hanwoo	Beef (high intramuscular fat content)	CIDEA, MC2R, MC5R	CIDEA, MC5R, MC2R	Porto; Neto et al., 2014
	CSS-366	24	50015000-50293000	1	Korean Hanwoo	Beef (high intramuscular fat content)			Porto-Neto et al., 2014
	CSS-367	24	54289000-54609000	1	Korean Hanwoo	Beef (high intramuscular fat content)			Porto-Neto et al., 2014
	CSS-369	25	4544289-5007707	1	Braunvieh	Dairy			Rothammer et al., 2013
	CSS-371	25	8060061-8126240	1	Guernsey	Dairy			Stella et al., 2010
	CSS-373	25	22883052-22883052	1	Fleckvieh	Dual purpose	HS3ST4		Qanbari et al., 2014
	CSS-374	25	24380170-24380170	1	Fleckvieh	Dual purpose	XPO6		Qanbari et al., 2014
	CSS-375	25	26433626-26744488	1	Simmental	Dual purpose	HSA16	ALDOA, KIF22	Ramey et al., 2013
	CSS-376	25	28770620-28770620	1	Fleckvieh	Dual purpose	XPO6		Qanbari et al., 2014
	CSS-379	25	40742534-40742534	1	Fleckvieh	Dual purpose	MAFK		Qanbari et al., 2014
	CSS-380	25	42202212-42775697	1	Simmental	Dual purpose		FAM20C	Ramey et al., 2013
	CSS-382	26	5717207-5718151	1	Charolais vs Holstein	Beef vs Dairy			Wiener et al., 2011
	CSS-383	26	9498226-10247852	1	Jersey	Dairy		PTEN	Stella et al., 2010
	CSS-384	26	12571208-12580580	1	Piedmontese vs Italian Brown	Beef vs Dairy	ANKRD1		Pintus et al., 2013
	CSS-386	26	30690130-30742278	1	Holstein	Dairy			Stella et al., 2010
	CSS-387	26	45935520-46070219	1	Fleckvieh	Dual purpose			Qanbari et al., 2014
	CSS-389	27	17911399-18114646	1	Wagyu	Beef (high intramuscular fat content)	CBX1		Ramey et al., 2013
	CSS-390	27	22302336-22302336	1	Charolais vs Holstein	Beef vs Dairy			Wiener et al., 2011
	CSS-392	27	32058503-32074084	1	Fleckvieh	Dual purpose	ADAM2		Qanbari et al., 2014
	CSS-393	27	34417072-34417072	1	Fleckvieh	Dual purpose	Ank 1		Qanbari et al., 2014
	CSS-394	27	36633324-36896534	1	Angus	Beef		PLAT	Ramey et al., 2013
	CSS-395	27	38699701-38747766	1	Holstein	Dairy			Stella et al., 2010
	CSS-396	27	39861722-39865113	1	Piedmontese vs Italian Brown	Beef vs Dairy	OXSM		Pintus et al., 2013
	CSS-397	28	5250716-7495691	1	Fleckvieh	Dual purpose	Pol (HIV)	KCNK1	Qanbari et al., 2014; Rothammer et al., 2013
	CSS-400	28	30480640-30711987	1	Simmental	Dual purpose	ADK		Ramey et al., 2013
	CSS-402	29	4601433-4601433	1	Charolais vs Holstein	Beef vs Dairy			Wiener et al., 2011
	CSS-403	29	12105147-12580195	1	Jersey	Dairy			Stella et al., 2010
	CSS-404	29	21244910-21244910	1	Murnau-Werdenfelser	Dual purpose			Rothammer et al., 2013
	CSS-406	29	40865752-40927877	1	Israeli Holstein	Dairy			Glick et al., 2012
	CSS-407	29	42881000-43166000	1	Korean Hanwoo	Beef (high intramuscular fat content)			Porto-Neto et al., 2014
	CSS-408	29	44289000-45458000	1	Korean Hanwoo	Beef (high intramuscular fat content)	OVOL1, RELA	MAP3K11, RELA, CFL1, CTSW, BBS1, ACTN3, CTSF, SPTBN2	Porto-Neto et al., 2014
	CSS-409	29	49052295-49273683	1	Simmental	Dual purpose			Ramey et al., 2013
Two-to-Four-breed CSSs	CSS-2	1	12544028-13730575	4	Brown Swiss, Fleckvieh, Holstein, Wagyu	Beef, Dairy, Dual purpose			Druet et al., 2013; Qanbari et al., 2014; Ramey et al., 2013
	CSS-3	1	19471174-20613844	3	Fleckvieh, Guernsey, Romagnola	Beef, Dairy, Dual purpose			Druet et al., 2013; Qanbari et al., 2014
	CSS-5	1	29513122-30225897	3	Brown Swiss, Fleckvieh, Romagnola	Beef, Dairy, Dual purpose	LOC100337296		Druet et al., 2013; Qanbari et al., 2014
	CSS-6	1	34412193-34501976	3	Fleckvieh, Holstein, Limousin	Beef, Dairy, Dual purpose			Druet et al., 2013; Qanbari et al., 2014
	CSS-11	1	56143987-57141557	2	Fleckvieh, Holstein	Dairy, Dual purpose	PVRL3		Qanbari et al., 2014; Stella et al., 2010
	CSS-14	1	68012078-69724961	4	Charolais, Guernsey, Norwegian Red, Piedmontese	Beef, Dairy		MYLK	BovineHapMapConsortium, 2009; Stella et al., 2010
	CSS-15	1	70761742-70789879	3	Angus, Holstein, Romagnola	Beef, Dairy			Druet et al., 2013
	CSS-17	1	75175507-81097977	3	Hereford, Holstein, Piedmontese vs Italian Brown	Beef, Beef vs Dairy, Dairy	CLDN16, FGF12, OSTN, SST	ST6GAL1,TP63, ADIPOQ	Druet et al., 2013; Pintus et al., 2013; Qanbari et al., 2011; Stella et al., 2010
	CSS-18	1	82117292-84428658	3	Holstein, Limousin, Simmental	Dairy, Dual purpose, Mixed	HTR3C, HTR3E	EHHADH	BovineHapMapConsortium, 2009; Ramey et al., 2013; Stella et al., 2010
	CSS-19	1	86654663-86707214	3	Charolais, Jersey, Limousin	Beef, Dairy			Druet et al., 2013
	CSS-24	1	108765252-109601386	2	Norwegian Red, Piedmontese	Beef, Dairy			Bovine HapMap Consortium, 2009
	CSS-33	2	20305347-21178019	3	Hereford, Jersey, Limousin	Beef, Dairy		HOXD9	Druet et al., 2013
	CSS-34	2	26861021-27360481	2	Chinese Holstein, Jersey	Dairy	KBTBD10		Druet et al., 2013; Pan et al., 2013
	CSS-35	2	34005801-34826834	2	Guernsey, Hereford	Beef, Dairy	GCG, FAP		Druet et al., 2013; Qanbari et al., 2011
	CSS-36	2	36190000-36828533	2	Korean Hanwoo, Simmental	Beef (high intramuscular fat content), Dual purpose		LY75	Porto-Neto et al., 2014; Ramey et al., 2013
	CSS-40	2	55620739-55661655	2	Brown Swiss, Guernsey	Dairy			Druet et al., 2013
	CSS-41	2	56711720-57011911	3	Brown Swiss, Fleckvieh, Limousin	Beef, Dairy, Dual purpose	LRP1B		Qanbari et al., 2014; Druet et al., 2013
	CSS-45	2	84832115-84864136	2	Charolais vs Holstein, Holstein, Original Braunvieh	Beef vs Dairy, Dairy, Dual purpose			Druet et al., 2013
	CSS-46	2	89222157-89845085	2	Guernsey	Dairy			Rothammer et al., 2013; Stella et al., 2010; Wiener et al., 2011
	CSS-48	2	93412987-93792574	2	Angus, Holstein	Beef, Dairy			Druet et al., 2013; Stella et al., 2010
	CSS-51	2	109163325-110668292	3	Charolais, Galloway, Guernsey	Dairy, Beef			Bovine HapMap Consortium, 2009; Rothammer et al., 2013
	CSS-52	2	113143776-113716511	3	Brown Swiss, Guernsey, Romagnola	Beef, Dairy			Druet et al., 2013; Stella et al., 2010
	CSS-54	2	121398894-121698563	2	Hereford, Simmental	Beef, Dual purpose			Druet et al., 2013; Ramey et al., 2013
	CSS-59	3	8349149-8386705	2	Belgian Blue, Dual purpose Belgian Blue	Beef, Dual purpose			Druet et al., 2013
	CSS-60	3	12027611-12369678	2	Fleckvieh, Wagyu	Beef (high intramuscular fat content), Dual purpose	FCRL4		Qanbari et al., 2014; Ramey et al., 2013
	CSS-68	3	50950000-57700000	4	Fleckvieh, Guernsey, Japanese Black vs Japanese Holstein, Jersey	Beef vs Dairy, Dairy, Dual purpose	CLCA3	GBP6, HS2ST1	Druet et al., 2013; Hosokawa et al., 2011; Kemper et al., 2014; Qanbari et al., 2014; Stella et al., 2010
	CSS-75	3	102489555-104263730	3	Fleckvieh, Holstein, Romagnola	Beef, Dairy, Dual purpose	GRIK3	ELOVL1, SLC2A1	Druet et al., 2013; Qanbari et al., 2014
	CSS-76	3	112997892-114151444	2	Angus, Brown Swiss	Beef, Dairy			Druet et al., 2013; Ramey et al., 2013
	CSS-77	3	117817862-118810649	2	Korean Hanwoo, Wagyu	Beef (high intramuscular fat content)			Ramey et al., 2013; Stella et al., 2010
	CSS-85	4	19584616-20166988	2	Fleckvieh, Jersey	Dual purpose, Dairy	VWDE		Qanbari et al., 2014; Stella et al., 2010
	CSS-86	4	29052179-29148611	2	Holstein, Romagnola	Beef, Dairy			Druet et al., 2013
	CSS-92	4	67150000-73000000	4	Belgian Blue, Brown Swiss, Korean Hanwoo, Shorthorn	Beef, Beef (high intramuscular fat content), Dairy	NPY		Druet et al., 2013; Kemper et al., 2014; Porto-Neto et al., 2014; Rothammer et al., 2013; Stella et al., 2010
	CSS-94	4	80440475-81807550	2	Guernsey, Holstein	Dairy			Druet et al., 2013; Stella et al., 2010
	CSS-96	4	92680177-94175918	3	Guernsey, Piedmontese, Red Angus	Dairy, Beef		LEP, LEP	Bovine HapMap Consortium, 2009; Druet et al., 2013
	CSS-97	4	108273133-108886223	3	Fleckvieh, Guernsey, Romagnola	Beef, Dairy, Dual purpose	Cullin1		Druet et al., 2013; Qanbari et al., 2014
	CSS-101	4	119437108-120641946	2	Fleckvieh, Wagyu	Beef (high intramuscular fat content), Dual purpose			Ramey et al., 2013; Rothammer et al., 2013
	CSS-103	5	17902277-19669793	4	Hereford, Holstein, Normande, Piedmontese vs Italian Brown	Beef, Dairy, Beef vs Dairy	KITLG	KITLG	Flori et al., 2009; Pintus et al., 2013
	CSS-105	5	24072282-24537335	3	Brown Swiss, Holstein, Norwegian Red	Dairy	TMCC3		Stella et al., 2010
	CSS-106	5	26837301-26933704	2	Brown Swiss, Norwegian Red	Dairy			Druet et al., 2013; Stella et al., 2010
	CSS-107	5	29858139-30929254	2	Limousin, Norwegian Red	Beef, Dairy		GPD1, GPD1	Bovine HapMap Consortium, 2009
	CSS-108	5	32596644-34704723	2	Brown Swiss, Original Braunvieh	Dual purpose, Dairy			Druet et al., 2013; Rothammer et al., 2013
	CSS-110	5	68294607-72549211	4	Brown Swiss, Chinese Holstein, Fleckvieh, Simmental	Beef vs Dairy, Dairy, Dual purpose	LOC511240	TIMP3, TIMP3	Druet et al., 2013; Pan et al., 2013; Ramey et al., 2013; Rothammer et al., 2013
	CSS-112	5	79274076-81543000	3	Holstein, Korean Hanwoo, Romagnola	Beef, Beef (high intramuscular fat content), Dairy	FAR2		Druet et al., 2013; Porto-Neto et al., 2014; Stella et al., 2010
	CSS-113	5	91770303-94434347	3	Holstein, Korean Hanwoo, Normande	Dairy, Beef (high intramuscular fat content)	PIK3C2G		Flori et al., 2009; Porto-Neto et al., 2014
	CSS-114	5	97814581-98468293	3	Holstein, Limousin, Piedmontese	Beef, Dairy		ETV6	Bovine HapMap Consortium, 2009
	CSS-116	6	5639799-6696861	4	Angus, Korean Hanwoo, Simmental, Wagyu	Beef, Beef (high intramuscular fat content), Dual purpose	MAD2L1		Ramey et al., 2013
	CSS-119	6	28793592-28973636	2	Brown Swiss, Fleckvieh	Dairy, Dual purpose			Druet et al., 2013; Qanbari et al., 2014
	CSS-122	6	34967750-36194565	2	Belgian Blue, Franken Gelbvieh	Beef, Dual purpose	ABCG2, IBSP, LAP3, LCORL, MEPE, NCAPG		Druet et al., 2013; Rothammer et al., 2013
	CSS-126	6	53860554-54459040	3	Holstein, Jersey, Norwegian Red	Dairy			Stella et al., 2010
	CSS-131	6	84666227-97991558	3	Braunvieh, Israeli Holstein, Jersey	Dairy	ANKRD17, BTC, CSN1S1, CSN1S2, CSN2, CSN3, IL8	GNRHR, CSN1S1, CSN2, CSN1S2, CSN3, CSN3, AFP, AFM, CXCL2, CXCL10, BMP3, PRKG2, CXCL6	Glick et al., 2012; Rothammer et al., 2013; Stella et al., 2010
	CSS-134	6	106844116-107308280	3	Angus, Simmental, Wagyu	Beef, Beef (high intramuscular fat content), Dual purpose	RGS12		Ramey et al., 2013
	CSS-137	7	4344221-5913540	3	Korean Hanwoo, Piedmontese vs Italian Brown, Simmental	Beef (high intramuscular fat content), Beef vs Dairy, Dual purpose	MYO9B	COMP, FKBP8	Pintus et al., 2013; Ramey et al., 2013
	CSS-138	7	17368394-18091985	2	Fleckvieh, Jersey	Dairy, Dual purpose	ORF	INSR, MAP2K7	Bovine HapMap Consortium, 2009; Qanbari et al., 2014
	CSS-140	7	29816145-30452439	2	Holstein, Jersey	Dairy			Stella et al., 2010
	CSS-155	8	25850783-25958375	2	Original Braunvieh, Murnau-Werdenfelser	Dual purpose			Rothammer et al., 2013
	CSS-158	8	42231808-42291630	2	Hereford, Limousin	Beef			Druet et al., 2013
	CSS-159	8	43835354-46826308	3	Belgian Blue, Charolais vs Holstein, Romagnola	Beef, Beef vs Dairy			Druet et al., 2013; Rothammer et al., 2013; Wiener et al., 2011
	CSS-161	8	54950670-56390438	4	Belgian Blue, Brown Swiss, Charolais, Jersey	Beef, Dairy			Bovine HapMap Consortium, 2009; Rothammer et al., 2013
	CSS-162	8	61545540-61604923	2	Hereford, Limousin	Beef			Druet et al., 2013
	CSS-163	8	70246437-71227757	2	Angus, Simmental	Beef, Dual purpose			Ramey et al., 2013
	CSS-164	8	73485000-73818000	2	Angus, Korean Hanwoo	Beef, Beef (high intramuscular fat content)			Porto-Neto et al., 2014; Ramey et al., 2013
	CSS-167	8	92825775-92997359	3	Fleckvieh, Hereford, Romagnola	Beef, Dual purpose	OR13C8		Druet et al., 2013; Qanbari et al., 2014
	CSS-170	8	104491224-105179634	2	Fleckvieh, Holstein	Dairy, Dual purpose	ASTN2		Qanbari et al., 2014; Stella et al., 2010
	CSS-175	9	41628061-54778504	4	Fleckvieh, Galloway, Hereford, Piedmontese	Beef, Dual purpos	MGC12345, SIM1, LIN28B	NR2E1, OSTM1, LIN28B	Bovine HapMap Consortium, 2009; Qanbari et al., 2014; Rothammer et al., 2013
	CSS-183	10	8667898-9458768	2	Guernsey, Piedmontese	Beef, Dairy		AP3B1	Druet et al., 2013; Stella et al., 2010
	CSS-185	10	13239143-15360957	3	Holstein, Piedmontese, Romagnola	Beef, Dairy	PTGER2	MAP2K1, ITGA11	Bovine HapMap Consortium, 2009; Qanbari et al., 2010
	CSS-189	10	29676750-30135194	2	Piedmontese vs Italian Brown, Shorthorn	Beef, Beef vs Dairy	ACTC1, GREM1		Qanbari et al., 2011; Pintus et al., 2013
	CSS-190	10	34736653-37095809	3	Holstein, Korean Hanwoo, Piedmontese vs Italian Brown	Beef (high intramuscular fat content), Beef vs Dairy, Dairy	BMF, FSIP1, GPR176, IGFBP3, PAK6, SRP14, TYRO3	THBS1, RHOV	Lee et al., 2013; Pintus et al., 2013; Stella et al., 2010
	CSS-192	10	43878927-45699000	2	Fleckvieh, Korean Hanwoo	Beef (high intramuscular fat content), Dual purpose	ATL1, PTGDR		Porto-Neto et al., 2014; Qanbari et al., 2014
	CSS-195	10	52827382-52928680	3	Charolais, Holstein, Limousin	Beef, Dairy			Bovine HapMap Consortium, 2009
	CSS-197	10	59113194-59382774	3	Piedmontese vs Italian Brown, Romagnola, Simmental	Beef, Beef vs Dairy, Dual purpose	CYP19A1	CYP19A1	Druet et al., 2013; Pintus et al., 2013; Ramey et al., 2013
	CSS-201	10	88754402-90379480	2	Franken Gelbvieh, Korean Hanwoo	Beef (high intramuscular fat content), Dual purpose			Porto-Neto et al., 2014; Rothammer et al., 2013
	CSS-208	11	25577969-27032485	3	Blonde d’Aquitaine, Brown Swiss, Norwegian Red	Beef, Dairy	THADA		Boitard & Rocha, 2013; Bovine HapMap Consortium, 2009; Ramey et al., 2013
	CSS-211	11	59513020-61969748	4	Guernsey, Hereford, Piedmontese, Wagyu	Beef, Beef (high intramuscular fat content), Dairy			Bovine HapMap Consortium, 2009; Ramey et al., 2013
	CSS-214	11	80660777-81684000	2	Jersey, Korean Hanwoo	Beef (high intramuscular fat content), Dairy			Porto-Neto et al., 2014; Stella et al., 2010
	CSS-220	11	97236259-98170664	2	Fleckvieh, Fleckvieh, Guernsey, Guernsey	Dairy, Dual purpose	LAMC3		Qanbari et al., 2014; Stella et al., 2010
	CSS-221	11	99717097-100830691	2	Angus, Fleckvieh	Beef, Dual purpose	ADAMTS13	TOR1B	Ramey et al., 2013; Qanbari et al., 2014
	CSS-224	12	23283-1436093	2	Jersey, Wagyu	Beef (high intramuscular fat content), Dairy			Ramey et al., 2013
	CSS-227	12	18360204-19459000	2	Fleckvieh, Korean Hanwoo	Beef (high intramuscular fat content), Dual purpose			Qanbari et al., 2014; Porto-Neto et al., 2014
	CSS-230	12	35501000-38781000	2	Australian Angus, Korean Hanwoo	Beef, Beef (high intramuscular fat content)	ATP12A, CRYL1, IL17D	GJB6, GJB2	Porto-Neto et al., 2014; Qanbari et al., 2011
	CSS-234	12	76985553-77946970	3	Braunvieh, Fleckvieh, Piedmontese vs Italian Brown	Beef vs Dairy, Dairy, Dual purpose	HS6ST3, LOC100336951		Pintus et al., 2013; Qanbari et al., 2014; Rothammer et al., 2013
	CSS-235	12	90096000-90850163	2	Holstein, Korean Hanwoo	Beef (high intramuscular fat content), Dairy	CUL4A		Porto-Neto et al., 2014; Stella et al., 2010
	CSS-239	13	11787953-13000042	2	Charolais, Charolais vs Holstein, Simmental	Beef, Beef vs Dairy, Dual purpose			Bovine HapMap Consortium, 2009; Ramey et al., 2013; Wiener et al., 2011
	CSS-240	13	15456721-15739251	2	Holstein, Wagyu	Beef (high intramuscular fat content), Dairy	DGKZ		Ramey et al., 2013
	CSS-243	13	30254527-31968860	2	Brown Swiss, Charolais vs Holstein	Beef vs Dairy, Dairy	TRDMT1	VIM	Qanbari et al., 2011; Wiener et al., 2011
	CSS-246	13	46393167-48665879	4	Holstein, Italian Brown, Italian Holstein, Japanese Black vs Japanese Holstein, Piedmontese vs Italian Brown	Beef vs Dairy, Dairy, Italian Dairy	CDS2, CRLS1, FERMT1	PROKR2	Hosokawa et al., 2011; Mancini et al., 2014; Pintus et al., 2013; Stella et al., 2010
	CSS-252	14	13769244-13774438	2	Holstein, Piedmontese vs Italian Brown	Beef vs Dairy, Dairy	MTMR2	MYC	Pintus et al., 2013; Stella et al., 2010
	CSS-253	14	17599451-20580015	3	Charolais, Guernsey, Limousin	Beef, Dairy	PLAG1		Bovine HapMap Consortium, 2009; Druet et al., 2013; Kemper et al., 2014
	CSS-256	14	42226367-43140076	2	Brown Swiss, Fleckvieh	Dual purpose, Dairy	EYA1		Qanbari et al., 2014; Ramey et al., 2013
	CSS-263	15	22566983-22990478	2	Guernsey, Piedmontese vs Italian Brown	Beef vs Dairy, Dairy	CRYAB, DLAT	PTS	Pintus et al., 2013; Stella et al., 2010
	CSS-269	15	51845122-52127428	2	Fleckvieh, Piedmontese vs Italian Brown	Beef vs Dairy, Dual purpose	STIM1, OR51A7		Pintus et al., 2013; Qanbari et al., 2014
	CSS-275	16	20731806-22588280	3	Braunvieh, Holstein, Piedmontese vs Italian Brown	Beef vs Dairy, Dairy	SPATA17, TGFB2		Pintus et al., 2013; Qanbari et al., 2011; Rothammer et al., 2013
	CSS-276	16	24926022-28622486	3	Braunvieh, Brown Swiss, Piedmontese vs Italian Brown	Beef vs Dairy, Dairy	TLR5, CAPN8, CAPN2	CAPN2	Pintus et al., 2013; Rothammer et al., 2013; Stella et al., 2010
	CSS-277	16	30371064-30622407	2	Braunvieh, Piedmontese vs Italian Brown	Beef vs Dairy, Dairy	PSEN2		Pintus et al., 2013; Rothammer et al., 2013
	CSS-281	16	68984000-70097416	4	Charolais vs Holstein, Holstein, Korean Hanwoo, Limousin, Piedmontese	Beef, Beef (high intramuscular fat content), Beef vs Dairy, Dairy	PLA2G4A	PTGS2	Bovine HapMap Consortium, 2009; Porto-Neto et al., 2014; Stella et al., 2010; Wiener et al., 2011
	CSS-286	17	13196269-13492010	2	Holstein, Simmental	Dairy, Dual purpose	ABCE1		Qanbari et al., 2010; Ramey et al., 2013
	CSS-288	17	27596434-28346154	2	Jersey, Red Angus	Beef, Dairy			Bovine HapMap Consortium, 2009; Stella et al., 2010
	CSS-289	17	29777299-30404702	2	Australian Angus, Hereford	Beef	PGRMC2		Qanbari et al., 2011
	CSS-294	17	69254000-71192864	3	Korean Hanwoo, Murnau-Werdenfelser, Wagyu	Beef (high intramuscular fat content), Dual purpose			Porto-Neto et al., 2014; Ramey et al., 2013; Rothammer et al., 2013
	CSS-295	17	73619837-74325363	2	Simmental, Wagyu	Beef (high intramuscular fat content), Dual purpose	PRODH, , VpreB		Ramey et al., 2013
	CSS-301	18	47983685-48461577	2	Galloway, Piedmontese vs Italian Brown	Beef, Beef vs Dairy	KCNK6, PPP1R14A, RYR1		Rothammer et al., 2013; Pintus et al., 2013
	CSS-303	18	53342619-53596733	2	Angus, Simmental	Beef, Dual purpose		CKM, ERCC2	Ramey et al., 2013
	CSS-305	19	21960823-23590059	3	Charolais vs Holstein, Hereford, Holstein, Piedmontese vs Italian Brown	Beef, Beef vs Dairy, Dairy	TMIGD1		Bovine HapMap Consortium, 2009; Pintus et al., 2013; Stella et al., 2010; Wiener et al., 2011
	CSS-306	19	25010756-25910024	2	Guernsey, Piedmontese vs Italian Brown	Beef vs Dairy, Dairy	CAMKK1, GSG2, P2RX1		Bovine HapMap Consortium, 2009; Pintus et al., 2013; Stella et al., 2010
	CSS-307	19	28432877-28672316	2	Holstein, Jersey	Dairy			Stella et al., 2010
	CSS-309	19	34588859-35536122	2	Piedmontese vs Italian Brown, Simmental	Beef vs Dairy, Dual purpose	DRG2, FLCN, MAPK7, MFAP4, PEMT	SREBF1	Pintus et al., 2013; Ramey et al., 2013
	CSS-312	19	44437199-45367549	2	Piedmontese vs Italian Brown, HapMap project	Beef vs Dairy, Mixed	C1OL1, DCAKD, G6PC3, GRN, NMT1, PPY	GRN	Pintus et al., 2013; TheBovine HapMap Consortium, 2009
	CSS-315	19	57065941-57377040	2	Angus, Simmental	Beef, Dual purpose			Ramey et al., 2013
	CSS-318	20	1500000-7100000	2	Fleckvieh, Jersey	Dairy, Dual purpose	STK10	DUSP1, MSX1	Kemper et al., 2014; Qanbari et al., 2014; Stella et al., 2010
	CSS-319	20	16774688-18371920	4	Brown Swiss, Guernsey, Jersey, Limousin	Beef, Dairy			Stella et al., 2010; Bovine HapMap Consortium, 2009
	CSS-329	20	70827025-72012001	2	Angus, Simmental	Beef, Dual purpose	IgCgamma, PDCD6	SLC6A3	Ramey et al., 2013
	CSS-330	21	2134-3797901	3	Angus, Piedmontese, Simmental	Beef, Dual purpose		UBE3A	Druet et al., 2013; Ramey et al., 2013
	CSS-332	21	14276682-14598000	2	Fleckvieh, Korean Hanwoo	Beef (high intramuscular fat content), Dual purpose	LOC617694, CHD2, FAM174B		Porto-Neto et al., 2014; Qanbari et al., 2014
	CSS-333	21	15920241-16612598	2	Holstein, Japanese Black vs Japanese Holstein	Beef vs Dairy, Dairy			Hosokawa et al., 2011
	CSS-337	21	31786000-32803000	2	Fleckvieh, Korean Hanwoo	Beef (high intramuscular fat content), Dual purpose	ETFA, , ISL2, NRG4, PSTPIP1, RCN2, TSPAN3		Lee et al., 2013; Porto-Neto et al., 2014; Qanbari et al., 2014
	CSS-339	21	45434000-46062000	2	Korean Hanwoo, Piedmontese vs Italian Brown	Beef (high intramuscular fat content), Beef vs Dairy	NFKBIA, CFL2	CFL2, PSMA6	Pintus et al., 2013; Porto-Neto et al., 2014
	CSS-342	21	70948810-71575370	2	Angus, Korean Hanwoo	Beef, Beef (high intramuscular fat content)	AHNAK2, CRIP1, CRIP2, IGHE		Ramey et al., 2013
	CSS-347	22	20790000-22578360	2	Holstein, Korean Hanwoo	Beef (high intramuscular fat content), Dairy	LRRN1, CRBN		Lim et al., 2013; Stella et al., 2010
	CSS-349	22	28484855-28585089	2	Limousin, Piedmontese	Beef			Bovine HapMap Consortium, 2009
	CSS-350	22	31105975-39450000	2	Fleckvieh, Murray Grey	Beef, Dual purpose	MITF	MITF, FEZF2	Kemper et al., 2014; Qanbari et al., 2014; Rothammer et al., 2013
	CSS-351	22	49088027-50454000	2	Wagyu, Korean Hanwoo	Beef, Beef (high intramuscular fat content)	TLR9		Porto-Neto et al., 2014; Ramey et al., 2013
	CSS-362	24	21411505-29350000	2	Australian Holstein vs Australian Angus, Murray Grey	Beef, Beef vs Dairy		DTNA	Hayes et al., 2008; Kemper et al., 2014
	CSS-363	24	30362738-31164930	2	Fleckvieh, Piedmontese vs Italian Brown	Beef vs Dairy, Dual purpose	AOP4, KCTD1, ZNF521		Pintus et al., 2013; Qanbari et al., 2014
	CSS-368	25	1082676-2323307	3	Brown Swiss, Jersey, Norwegian Red	Dairy		IGFALS, HAGH, HS3ST6, PDPK1	Stella et al., 2010
	CSS-372	25	11893846-12278957	3	Jersey, Piedmontese, Red Angus	Beef, Dairy			Bovine HapMap Consortium, 2009
	CSS-377	25	30045721-31360089	2	Brown Swiss, HapMap project	Dairy, Mixed	AUTS2		Bovine HapMap Consortium, 2009; Stella et al., 2010
	CSS-378	25	38171850-39468067	3	Holstein, Fleckvieh, Angus	Dairy, Dual purpose, Beef	MAFK	BAIAP2L1, ACTB	Qanbari et al., 2014; Ramey et al., 2013; Stella et al., 2010
	CSS-381	26	21432-718976	4	Angus, Korean Hanwoo, Simmental, Wagyu	Beef, Beef (high intramuscular fat content), Dual purpose	OR5D18		Ramey et al., 2013
	CSS-385	26	17600000-24309613	4	Charolais vs Holstein, Holstein, Japanese Black vs Japanese Holstein, Original Braunvieh, Piedmontese vs Italian Brown	Beef vs Dairy, Dairy, Dual purpose	ACTR1A, CALHM3, KCNIP2, NFKB2, SCD1	PGAM1, HPS1, CHUK, SCD, SCD, PAX2, HPS6, ELOVL3, PITX3, SUFU	Hosokawa et al., 2011; Kemper et al., 2014; Pintus et al., 2013; Rothammer et al., 2013; Stella et al., 2010; Wiener et al., 2011
	CSS-388	27	14985595-15856285	2	Fleckvieh, Jersey	Dairy, Dual purpose	LOC781220		Qanbari et al., 2014; Stella et al., 2010
	CSS-391	27	25075449-25295935	4	Angus, Holstein, Salers, Shorthorn	Beef, Dairy, Dual purpose			Ramey et al., 2013
	CSS-399	28	27474839-29167597	3	Charolais, Hereford, Norwegian Red	Beef, Dairy			Bovine HapMap Consortium, 2009
	CSS-401	29	1156-558130	3	Korean Hanwoo, Simmental, Wagyu	Beef (high intramuscular fat content), Dual purpose	ANKRD26P3, CCDC144C, ANKRD26P3, CCDC144C		Ramey et al., 2013
	CSS-405	29	37231512-39396761	3	Charolais vs Holstein, Israeli Holstein, Simmental	Beef vs Dairy, Dairy, Dual purpose			Glick et al., 2012; Ramey et al., 2013; Wiener et al., 2011
Multi-breed CSSs	CSS-1	1	197944-2602669	10	Angus, Brown Swiss, Fleckvieh, Guernsey, Wagyu, Charolais, Holstein, Limousin, Hereford, Shorthorn	Beef, Dairy, Dual purpose	CRYZL1, OLIG1, POLL		Druet et al., 2013; Qanbari et al., 2014; Ramey et al., 2013; Stella et al., 2010
	CSS-32	2	0-13850000	5	Belgian Blue, Blonde d’Aquitaine, Fleckvieh, Limousin, Piedmontese, Piedmontese vs Italian Brown	Beef, Dual purpose, Beef vs Dairy	ANKAR, ASNSD1, BIN, C2orf88, CALCRL, COL3A1, GDF8, HIBCH, INPP1, ITGAV, MSTN, ORMDL1, OSGEPL1, PMS1, SLC40A1	OCA2, BIN1, COL5A2, COL3A1, ITGAV, ITGAV, GDF8 (MSTN)	Boitard & Rocha, 2013; Bovine HapMap Consortium, 2009; Druet et al., 2013; Kemper et al., 2014; Pintus et al., 2013; Qanbari et al., 2014; Ramey et al., 2013; Rothammer et al., 2013;
	CSS-43	2	61691551-62433744	5	Angus, Brown Swiss, HapMap project, Holstein, Limousin, Piedmontese	Beef, Dairy, Mixed	R3HDM1, ZRANB3		Bovine HapMap Consortium, 2009; Druet et al., 2013
	CSS-44	2	67201179-74950000	9	Australian Holstein vs Australian Angus, Brown Swiss, Fleckvieh, Hereford, Japanese Black vs Japanese Holstein, Korean Hanwoo, Murray Grey, Shorthorn, Wagyu	Beef, Beef (high intramuscular fat content), Beef vs Dairy, Dairy, Dual purpose	DBI, EPB41L5, INHBB, PTPN4, RALB, STAT1, TFCP2L1	EN1, DBI, INHBB, GLI2	Druet et al., 2013; Hayes et al., 2008; Hosokawa et al., 2011; Kemper et al., 2014; Lee et al., 2013; Qanbari et al., 2011; Qanbari et al., 2014; Ramey et al., 2013
	CSS-67	3	38150000-47800000	5	Angus, Chinese Holstein, Guernsey, Jersey, Korean Hanwoo	Beef, Beef (high intramuscular fat content), Beef vs Dairy, Dairy	DPH5, OLFM3, S1PR1, SLC30A7	COL11A1, AGL, FRRS1	Druet et al., 2013; Kemper et al., 2014; Lim et al., 2013; Pan et al., 2013; Stella et al., 2010
	CSS-72	3	69750000-88400000	8	Fleckvieh, Guernsey, Jersey, Limousin, Red Angus, Red Holstein, Shorthorn, Piedmontese vs Italian Brown	Beef, Dairy, Dual purpose, Beef vs Dairy	SLC35D1, AK4	LEPR, LEPR, PGM1, FOXD3, DOCK7, JUN	Bovine HapMap Consortium, 2009; Druet et al., 2013; Kemper et al., 2014; Pintus et al., 2013; Qanbari et al., 2014; Rothammer et al., 2013; Stella et al., 2010
	CSS-73	3	89600000-99492000	10	Angus, Brown Swiss, Guernsey, Hereford, Holstein, Jersey, Korean Hanwoo, Limousin, Red Angus, Romagnola	Beef, Beef (high intramuscular fat content), Dairy		PRKAA2, DIO1, CPT2, CDKN2C	Bovine HapMap Consortium, 2009; Druet et al., 2013; Kemper et al., 2014; Porto-Neto et al., 2014; Stella et al., 2010
	CSS-91	4	63710575-65740547	9	Brown Swiss, Hereford, Holstein, Israeli Holstein, Jersey, Korean Hanwoo, Piedmontese, Red Holstein, Romagnola	Beef, Beef (high intramuscular fat content), Dairy			Druet et al., 2013; Glick et al., 2012; Porto-Neto et al., 2014; Rothammer et al., 2013
	CSS-93	4	76739602-78907364	6	Belgian Blue, Fleckvieh, Guernsey, Holstein, Japanese Black vs Japanese Holstein, Jersey	Beef, Beef vs Dairy, Dairy, Dual purpose		AEBP1, PSMA2	Hosokawa et al., 2011; Qanbari et al., 2014; Rothammer et al., 2013; Stella et al., 2010
	CSS-109	5	39468025-61800000	11	Angus, Brown Swiss, Charolais, Charolais vs Holstein, Fleckvieh, Guernsey, HapMap project, Holstein, Japanese Black vs Japanese Holstein, Jersey, Murray Grey, Norwegian Red, Piedmontese vs Italian Brown, Romagnola	Beef, Beef vs Dairy, Dairy, Dual purpose, Mixed	IGF1, PMEL, LOC100138933, HELB3, WIF1, ACAT2, PMEL (SILV), SLC41A2	RAB3IP, IFNG, HMGA2, SLC16A7, CS, MYL6, ERBB3, PMEL (SILV), GDF11, RDH5, ITGA7	Bovine HapMap Consortium, 2009; Druet et al., 2013; Hosokawa et al., 2011; Kemper et al., 2014; Pintus et al., 2013; Qanbari et al., 2014; Stella et al., 2010; Rothammer et al., 2013; Wiener et al., 2011
	CSS-111	5	74226738-77030663	6	Brown Swiss, Korean Hanwoo, Limousin, Norwegian Red, Piedmontese vs Italian Brown, Romagnola	Beef, Beef (high intramuscular fat content), Beef vs Dairy, Dairy	MYH9, KCTD17, USP18	CACNG2, PVALB	Bovine HapMap Consortium, 2009; Druet et al., 2013; Pintus et al., 2013; Porto-Neto et al., 2014; Stella et al., 2010
	CSS-115	5	99871399-119590555	9	Angus, Dual purpose Belgian Blue, Fleckvieh, Guernsey, Holstein, Israeli Holstein, Japanese Black vs Japanese Holstein, Korean Hanwoo, Romagnola	Beef, Dairy, Dual purpose	CACNA1C	OLR1, SLC2A3, ENO2, CD9, FGF6, FKBP4, BID, SOX10, MAFF, PDGFB, ATF4, MKL1, MCHR1, SREBF2, ARFGAP3, PPARA	Druet et al., 2013; Glick et al., 2012; Hosokawa et al., 2011; Porto-Neto et al., 2014; Qanbari et al., 2014; Stella et al., 2010
	CSS-121	6	32489075-33818658	5	Brown Swiss, Charolais, Franken Gelbvieh, Piedmontese, Romagnola	Beef, Dairy, Dual purpose			Bovine HapMap Consortium, 2009; Rothammer et al., 2013; Stella et al., 2010
	CSS-123	6	37355568-42446118	18	Angus, Braunvieh, Brown Swiss, Chinese Holstein, Fleckvieh, Guernsey, Hereford, Holstein, Italian Brown, Italian Holstein, Jersey, Marchigiana, Montbéliarde, Murnau-Werdenfelser, Norwegian Red, Original Braunvieh, Piedmontese, Piedmontese vs Italian Brown, Romagnola	Beef, Beef vs Dairy, Dairy, Dual purpose	ABCG2, HERC3, IBSP, LAP3, LAP3/LCORL, LCORL, MEPE, NCAPG, PKD2, SPP1	ABCG2, SPP1, NCAPG, LCORL	Bovine HapMap Consortium, 2009; Druet et al., 2013; Flori et al., 2009; Mancini et al., 2014; Pan et al., 2013; Pintus et al., 2013; Rothammer et al., 2013; Stella et al., 2010
	CSS-124	6	44076878-45683587	8	Guernsey, HapMap project, Holstein, Jersey, Limousin, Norwegian Red, Piedmontese, Romagnola	Beef, Dairy, Mixed	PPARGC1A, DHX15, SOD3	PPARGC1A, PPARGC1A	Bovine HapMap Consortium, 2009; Druet et al., 2013; Stella et al., 2010
	CSS-130	6	67850000-83374529	13	Angus, Brown Swiss, Charolais vs Holstein, Dual purpose Belgian Blue, Fleckvieh, Guernsey, Hereford, Holstein, Italian Brown, Israeli Holstein, Italian Holstein, Jersey, Normande, Norwegian Red, Piedmontese, Piedmontese vs Italian Brown, Salers	Beef, Beef vs Dairy, Dairy, Dual purpose	KDR, KIT, PDGFRA	SGCB, PDGFRA, KIT, TMEM165	Druet et al., 2013; Flori et al., 2009; Glick et al., 2012; Kemper et al., 2014; Mancini et al., 2014; Pintus et al., 2013; Qanbari et al., 2011; Qanbari et al., 2014; Ramey et al., 2013; Rothammer et al., 2013; Stella et al., 2010; Wiener et al., 2011
	CSS-141	7	36300000-48765324	9	Angus, Australian Angus, Belgian Blue, Charolais vs Holstein, Fleckvieh, Holstein, Jersey, Korean Hanwoo, Limousin, Romagnola	Beef, Beef (high intramuscular fat content), Beef vs Dairy, Dairy, Dual purpose	SEMA6A, COL23A1, ORF	NSD1, MGAT1, KISS1R, CXCL14	Bovine HapMap Consortium, 2009; Druet et al., 2013; Kemper et al., 2014; Porto-Neto et al., 2014; Qanbari et al., 2011; Qanbari et al., 2014; Ramey et al., 2013; Rothammer et al., 2013; Stella et al., 2010; Wiener et al., 2011
	CSS-143	7	51000141-56166010	9	Angus, Charolais vs Holstein, Dual purpose Belgian Blue, Fleckvieh, Hereford, Holstein, Jersey, Korean Hanwoo, Limousin, Simmental	Beef, Beef (high intramuscular fat content), Beef vs Dairy, Dairy, Dual purpose	CD14, EGR1, HBEGF, LOC783452, MATR3, SRA, TMEM173	CTNNA1, CD14	Druet et al., 2013; Porto-Neto et al., 2014; Qanbari et al., 2014; Ramey et al., 2013; Stella et al., 2010; Wiener et al., 2011
	CSS-210	11	32241121-40650000	5	Guernsey, Jersey, Norwegian Red, Shorthorn, Wagyu	Beef, Beef (high intramuscular fat content), Dairy	NRXN1	EFEMP1, VRK2	Kemper et al., 2014; Ramey et al., 2013; Stella et al., 2010
	CSS-212	11	63429725-71365918	7	Braunvieh, Guernsey, Holstein, Limousin, Original Braunvieh, Piedmontese vs Italian Brown, Red Angus	Beef, Beef vs Dairy, Dairy, Dual purpose	BMP10, CAPN13, CAPN14, CNRIP1, EHD3, GFPT1, GMCL1, PCBP1, PROKR1	RAB1A	Bovine HapMap Consortium, 2009; Pintus et al., 2013; Rothammer et al., 2013; Stella et al., 2010
	CSS-228	12	25878820-26236394	5	Angus, HapMap project, Salers, Shorthorn, Simmental	Beef, Dual purpose, Mixed	MAB21L1, NBEA		Bovine HapMap Consortium, 2009; Ramey et al., 2013
	CSS-241	13	18742809-20907011	5	Charolais, Hereford, Holstein, Jersey, Piedmontese	Beef, Dairy		ITGB1, ITGB1, ITGB1	Bovine HapMap Consortium, 2009; Stella et al., 2010
	CSS-242	13	25734381-28117627	6	Brown Swiss, Guernsey, Holstein, Norwegian Red, Red Angus, Romagnola	Beef, Dairy			Bovine HapMap Consortium, 2009; Stella et al., 2010
	CSS-245	13	42244268-43917999	5	Brown Swiss, Charolais vs Holstein, Guernsey, Holstein, Norwegian Red, Red Angus	Beef, Beef vs Dairy, Dairy		ACSS1, CALML3	Bovine HapMap Consortium, 2009; Stella et al., 2010; Wiener et al., 2011
	CSS-248	13	57450000-67826252	7	Japanese Black vs Japanese Holstein, Korean Hanwoo, Marchigiana, Piedmontese, Shorthorn, Simmental, Wagyu	Beef, Beef (high intramuscular fat content), Beef vs Dairy, Dual purpose	BMP7, SAMHD1, SRC, CTNNBL1	EDN3, CTSZ, PCK1, TFAP2C, MC3R, FAM110A, MYLK2, POFUT1, ASIP, ASIP, AHCY, UQCC, GDF5, TGM2	Hosokawa et al., 2011; Kemper et al., 2014; Mancini et al., 2014; Porto-Neto et al., 2014; Ramey et al., 2013
	CSS-249	13	70536647-73749992	5	Brown Swiss, Holstein, Jersey, Norwegian Red, Piedmontese	Beef, Dairy		HNF4A	Bovine HapMap Consortium, 2009; Stella et al., 2010
	CSS-251	14	1656950-12712770	13	Angus, Australian Holstein vs Australian Angus, Charolais, Charolais vs Holstein, Chinese Holstein, Guernsey, HapMap project, Hereford, Holstein, Jersey, Korean Hanwoo, Limousin, Norwegian Red, Piedmontese, Wagyu	Beef, Beef (high intramuscular fat content), Beef vs Dairy, Dairy, Mixed	C14H8orf33, COL22A1, CYHR1, CYP11B2, DGAT1, EEF1D, EIF2C2, EPPK1, FOXH1, GLI4, GML, GPIHBP1, GPR20, GRINA, KCNK9, LOC618755, LOC786966, LYPD2, MAF1, MAPK15, OPLAH, PTK2, RHPN1, TRAPPC9, VPS28, ZC3H3, ZNF623, ZNF7	DGAT1,DGAT1, CYP11B1, NDRG1,TG	Bovine HapMap Consortium, 2009; Hayes et al., 2008; Pan et al., 2013; Ramey et al., 2013; Stella et al., 2010; Wiener et al., 2011
	CSS-254	14	23884842-31846803	14	Angus, Braunvieh, Brown Swiss, Charolais, Chinese Holstein, Fleckvieh, Holstein, Jersey, Limousin, Montbéliarde, Normande, Norwegian Red, Piedmontese, Red Angus	Beef, Dairy, Dual purpose	PLAG1, LOC100847881, NKAIN3	RPS20, PLAG1, CHCHD7, NCOA2, NCOA2, LYN	Bovine HapMap Consortium, 2009; Druet et al., 2013; Flori et al., 2009; Pan et al., 2013; Qanbari et al., 2014; Ramey et al., 2013; Stella et al., 2010
	CSS-257	14	47171635-48072698	5	Fleckvieh, Guernsey, Holstein, Limousin, Norwegian Red	Beef, Dairy, Dual purpose	MAGEA13PL, LOC100335199, LOC100335199		Bovine HapMap Consortium, 2009; Qanbari et al., 2014
	CSS-258	14	55962312-57660778	10	Angus, Charolais, Guernsey, Hereford, Holstein, Jersey, Limousin, Norwegian Red, Red Angus, Romagnola	Beef, Dairy			Bovine HapMap Consortium, 2009; Stella et al., 2010
	CSS-259	14	62424174-66298706	8	Angus, Fleckvieh, Hereford, Jersey, Limousin, Norwegian Red, Piedmontese, Piedmontese vs Italian Brown, Romagnola	Beef, Beef vs Dairy, Dairy, Dual purpose	EMC2, ODF1, UBR5	AZIN1	Bovine HapMap Consortium, 2009; Pintus et al., 2013; Qanbari et al., 2014
	CSS-278	16	38500000-53306962	19	Angus, Australian Angus, Braunvieh, Brown Swiss, Charolais, Fleckvieh, Franken Gelbvieh, Guernsey, Hereford, Holstein, Jersey, Korean Hanwoo, Limousin, Piedmontese, Salers, Shorthorn, Simmental, Wagyu	Beef, Beef (high intramuscular fat content), Dairy, Dual purpose	AGRN, AGTRAP, FASLG, GLTPD1, HES4, ISG15, MXRA8, NMNAT1, PIK3CD, RERE, SPSB1, TNFRSF9	PEX14, SLC2A5, TNNT2, TNNI1, SKI, ZBTB17, CTRC	Bovine HapMap Consortium, 2009; Druet et al., 2013; Kemper et al., 2014; Porto-Neto et al., 2014; Qanbari et al., 2011; Qanbari et al., 2014; Qanbari et al., 2014; Ramey et al., 2013; Rothammer et al., 2013; Stella et al., 2010
	CSS-293	17	62331085-62581166	6	Angus, Brown Swiss, Guernsey, Hereford, Holstein, Original Braunvieh	Beef, Dairy, Dual purpose		TBX3	Bovine HapMap Consortium, 2009; Rothammer et al., 2013; Stella et al., 2010
	CSS-297	18	1802000-15952090	15	Angus, Brown Swiss, Charolais vs Holstein, Fleckvieh, Holstein, Jersey, Korean Hanwoo, Montbéliarde, Piedmontese vs Italian Brown, Red Angus, Red Holstein, Romagnola, Simmental, Limousin, Charolais, Murray Grey	Beef, Beef (high intramuscular fat content), Beef vs Dairy, Dairy, Dual purpose	ACSF3, CDH15, CYBA, ITFG1, MC1R, NKD1, NOD2, SALL1, SNAI3, SPATA2L	CTRB1, MBTPS1, FOXC2, SLC7A5, GALNS, CDH15, MC1R, MC1R	Bovine HapMap Consortium, 2009; Flori et al., 2009; Lee et al., 2013; Pintus et al., 2013; Porto-Neto et al., 2014; Qanbari et al., 2014; Ramey et al., 2013; Rothammer et al., 2013; Stella et al., 2010; Wiener et al., 2011
	CSS-314	19	49330954-55822126	6	Braunvieh, Brown Swiss, Fleckvieh, Holstein, Piedmontese vs Italian Brown, Wagyu	Beef vs Dairy, Dairy, Dual purpose	DDX5, NPTX1	SLC16A3, FASN, FASN, GPS1, P4HB, P4HB, GAA, SOCS3, JMJD6, ST6GALNAC2	Pintus et al., 2013; Qanbari et al., 2014; Rothammer et al., 2013; Ramey et al., 2013; Stella et al., 2010
	CSS-321	20	20854607-27531454	6	Brown Swiss, Charolais vs Holstein, Holstein, Israeli Holstein, Jersey, Piedmontese vs Italian Brown, Romagnola	Beef, Beef vs Dairy, Dairy	FST, GHR, GPBP1	IL6ST, FST, ITGA2, PELO	Bovine HapMap Consortium, 2009; Glick et al., 2012; Kemper et al., 2014; Pintus et al., 2013; Stella et al., 2010; Wiener et al., 2011
	CSS-322	20	29850000-35888848	5	Australian Holstein vs Australian Angus, Chinese Holstein, Holstein, Israeli Holstein, Jersey, Romagnola	Beef, Beef vs Dairy, Dairy	C9, FYB, LOC100138964, LOC782462, LOC782833, RICTOR	GHR, GHR, GHR, OXCT1, PRKAA1, DAB2	Bovine HapMap Consortium, 2009; Glick et al., 2012; Hayes et al., 2008; Kemper et al., 2014; Pan et al., 2013; Stella et al., 2010
	CSS-359	24	63576-320143	7	Angus, Braunvieh, Charolais, Finnish Ayrshire, Holstein, Korean Hanwoo, Shorthorn	Beef, Beef (high intramuscular fat content), Dairy	LOC10013911, LOC10013911, LOC100337172		Ramey et al., 2013
	CSS-370	25	6481524-6686788	5	Charolais, Hereford, Holstein, Jersey, Limousin	Beef, Dairy			Bovine HapMap Consortium, 2009; Stella et al., 2010
HapMap-Unique CSSs	CSS-142	7	49961405-49961405		HapMap project	Mixed	SPOCK1		Bovine HapMap Consortium, 2009
	CSS-308	19	30963518-31363093		HapMap project	Mixed	DNAH9		TheBovine HapMap Consortium, 2009
	CSS-356	23	27775678-27989666		HapMap project	Mixed	POU5F1, MHC, ZNF187	BOLA, DDR1	Bovine HapMap Consortium, 2009
	CSS-398	28	9965916-10567332		HapMap project	Mixed	RYR2		Bovine HapMap Consortium, 2009
