# Supplementary material for: An interpretive review of selective sweep studies in Bos taurus cattle populations: identification of unique and shared selection signals across breeds
Source: Front Genet. 2015 May 13;6:167. doi: 10.3389/fgene.2015.00167 (PMC4429627; doi:10.3389/fgene.2015.00167)
Supplement: Supplementary file 3 [file Table3.XLSX]

## Sheet: Suppl Table S3
Supplementary Material: Gutierrez-Gil et al. An interpretive review of selective sweep studies in Bos taurus cattle populations: identification of unique and shared selection signals across breeds.
Supplementary Table S3. List of the candidate genes associated with the four phenotype groups considered in this interpretative study: dairy and beef production, colour and stature related genes.
Candidate list	Gene	Referencia	Web source
Dairy-Candidates-List	ETS2	Ogorevc et al. (2009)
Dairy-Candidates-List	AASS	Ogorevc et al. (2009)
Dairy-Candidates-List	ABCG2	Ogorevc et al. (2009)
Dairy-Candidates-List	ABHD11	Ogorevc et al. (2009)
Dairy-Candidates-List	ACLY	Ogorevc et al. (2009)
Dairy-Candidates-List	ACOT1	Ogorevc et al. (2009)
Dairy-Candidates-List	ACOT2	Ogorevc et al. (2009)
Dairy-Candidates-List	ACR	Ogorevc et al. (2009)
Dairy-Candidates-List	ACSL1	Ogorevc et al. (2009)
Dairy-Candidates-List	ACSS1	Ogorevc et al. (2009)
Dairy-Candidates-List	ACTA2	Ogorevc et al. (2009)
Dairy-Candidates-List	ACTB	Ogorevc et al. (2009)
Dairy-Candidates-List	ADFP	Ogorevc et al. (2009)
Dairy-Candidates-List	ADIPOQ	Ogorevc et al. (2009)
Dairy-Candidates-List	AEBP1	Ogorevc et al. (2009)
Dairy-Candidates-List	AGPAT1	Ogorevc et al. (2009)
Dairy-Candidates-List	AGPAT6	Ogorevc et al. (2009)
Dairy-Candidates-List	AHCY	Ogorevc et al. (2009)
Dairy-Candidates-List	AHNAK	Ogorevc et al. (2009)
Dairy-Candidates-List	ALDH18A1	Ogorevc et al. (2009)
Dairy-Candidates-List	ALDOC	Ogorevc et al. (2009)
Dairy-Candidates-List	ALOX12	Ogorevc et al. (2009)
Dairy-Candidates-List	ALOX5	Ogorevc et al. (2009)
Dairy-Candidates-List	APC	Ogorevc et al. (2009)
Dairy-Candidates-List	APOD	Ogorevc et al. (2009)
Dairy-Candidates-List	AREG	Ogorevc et al. (2009)
Dairy-Candidates-List	ARFGAP3	Ogorevc et al. (2009)
Dairy-Candidates-List	ARG2	Ogorevc et al. (2009)
Dairy-Candidates-List	ARHGAP5	Ogorevc et al. (2009)
Dairy-Candidates-List	ARNT	Ogorevc et al. (2009)
Dairy-Candidates-List	ATP1A2	Ogorevc et al. (2009)
Dairy-Candidates-List	ATP2B2	Ogorevc et al. (2009)
Dairy-Candidates-List	ATP7B	Ogorevc et al. (2009)
Dairy-Candidates-List	AZIN1	Ogorevc et al. (2009)
Dairy-Candidates-List	B2M	Ogorevc et al. (2009)
Dairy-Candidates-List	B4GALT1	Ogorevc et al. (2009)
Dairy-Candidates-List	BAIAP2L1	Ogorevc et al. (2009)
Dairy-Candidates-List	BAX	Ogorevc et al. (2009)
Dairy-Candidates-List	BCL2	Ogorevc et al. (2009)
Dairy-Candidates-List	BCL2A1	Ogorevc et al. (2009)
Dairy-Candidates-List	BID	Ogorevc et al. (2009)
Dairy-Candidates-List	BIN1	Ogorevc et al. (2009)
Dairy-Candidates-List	BIRC2	Ogorevc et al. (2009)
Dairy-Candidates-List	BIRC3	Ogorevc et al. (2009)
Dairy-Candidates-List	BIRC4	Ogorevc et al. (2009)
Dairy-Candidates-List	BLM	Ogorevc et al. (2009)
Dairy-Candidates-List	BPHL	Ogorevc et al. (2009)
Dairy-Candidates-List	BRCA1	Ogorevc et al. (2009)
Dairy-Candidates-List	BRCA2	Ogorevc et al. (2009)
Dairy-Candidates-List	BSX	Ogorevc et al. (2009)
Dairy-Candidates-List	BTG1	Ogorevc et al. (2009)
Dairy-Candidates-List	BTG3	Ogorevc et al. (2009)
Dairy-Candidates-List	BTN1A1	Ogorevc et al. (2009)
Dairy-Candidates-List	C3	Ogorevc et al. (2009)
Dairy-Candidates-List	C5AR1	Ogorevc et al. (2009)
Dairy-Candidates-List	CA2	Ogorevc et al. (2009)
Dairy-Candidates-List	CALM2	Ogorevc et al. (2009)
Dairy-Candidates-List	CAPN6	Ogorevc et al. (2009)
Dairy-Candidates-List	CASP4	Ogorevc et al. (2009)
Dairy-Candidates-List	CASQ1	Ogorevc et al. (2009)
Dairy-Candidates-List	CAV1	Ogorevc et al. (2009)
Dairy-Candidates-List	CBL	Ogorevc et al. (2009)
Dairy-Candidates-List	CCL2	Ogorevc et al. (2009)
Dairy-Candidates-List	CCL20	Ogorevc et al. (2009)
Dairy-Candidates-List	CCL3	Ogorevc et al. (2009)
Dairy-Candidates-List	CCL5	Ogorevc et al. (2009)
Dairy-Candidates-List	CCL7	Ogorevc et al. (2009)
Dairy-Candidates-List	CCNB2	Ogorevc et al. (2009)
Dairy-Candidates-List	CCND1	Ogorevc et al. (2009)
Dairy-Candidates-List	CCR2	Ogorevc et al. (2009)
Dairy-Candidates-List	CD14	Ogorevc et al. (2009)
Dairy-Candidates-List	CD24	Ogorevc et al. (2009)
Dairy-Candidates-List	CD320	Ogorevc et al. (2009)
Dairy-Candidates-List	CD82	Ogorevc et al. (2009)
Dairy-Candidates-List	CD9	Ogorevc et al. (2009)
Dairy-Candidates-List	CDCP1	Ogorevc et al. (2009)
Dairy-Candidates-List	CDH1	Ogorevc et al. (2009)
Dairy-Candidates-List	CDH3	Ogorevc et al. (2009)
Dairy-Candidates-List	CDK8	Ogorevc et al. (2009)
Dairy-Candidates-List	CDKL5	Ogorevc et al. (2009)
Dairy-Candidates-List	CDKN1A	Ogorevc et al. (2009)
Dairy-Candidates-List	CDKN2C	Ogorevc et al. (2009)
Dairy-Candidates-List	CEACAM1	Ogorevc et al. (2009)
Dairy-Candidates-List	CEACAM21	Ogorevc et al. (2009)
Dairy-Candidates-List	CEBPB	Ogorevc et al. (2009)
Dairy-Candidates-List	CEL	Ogorevc et al. (2009)
Dairy-Candidates-List	CFB	Ogorevc et al. (2009)
Dairy-Candidates-List	CHEK1	Ogorevc et al. (2009)
Dairy-Candidates-List	CHUK	Ogorevc et al. (2009)
Dairy-Candidates-List	CIDEA	Ogorevc et al. (2009)
Dairy-Candidates-List	CITED1	Ogorevc et al. (2009)
Dairy-Candidates-List	CITED2	Ogorevc et al. (2009)
Dairy-Candidates-List	CLDN3	Ogorevc et al. (2009)
Dairy-Candidates-List	CLDN8	Ogorevc et al. (2009)
Dairy-Candidates-List	CLU	Ogorevc et al. (2009)
Dairy-Candidates-List	CMA1	Ogorevc et al. (2009)
Dairy-Candidates-List	CMTM6	Ogorevc et al. (2009)
Dairy-Candidates-List	CMTM8	Ogorevc et al. (2009)
Dairy-Candidates-List	CNTD1	Ogorevc et al. (2009)
Dairy-Candidates-List	COLQ	Ogorevc et al. (2009)
Dairy-Candidates-List	COMMD9	Ogorevc et al. (2009)
Dairy-Candidates-List	COX8B	Ogorevc et al. (2009)
Dairy-Candidates-List	CP	Ogorevc et al. (2009)
Dairy-Candidates-List	CRABP2	Ogorevc et al. (2009)
Dairy-Candidates-List	CREB1	Ogorevc et al. (2009)
Dairy-Candidates-List	CSF1	Ogorevc et al. (2009)
Dairy-Candidates-List	CSF1R	Ogorevc et al. (2009)
Dairy-Candidates-List	CSF2	Ogorevc et al. (2009)
Dairy-Candidates-List	CSN1S1	Ogorevc et al. (2009)
Dairy-Candidates-List	CSN1S2	Ogorevc et al. (2009)
Dairy-Candidates-List	CSN2	Ogorevc et al. (2009)
Dairy-Candidates-List	CSN3	Ogorevc et al. (2009)
Dairy-Candidates-List	CSRP2	Ogorevc et al. (2009)
Dairy-Candidates-List	CTBP2	Ogorevc et al. (2009)
Dairy-Candidates-List	CTNNA1	Ogorevc et al. (2009)
Dairy-Candidates-List	CTR9	Ogorevc et al. (2009)
Dairy-Candidates-List	CTSC	Ogorevc et al. (2009)
Dairy-Candidates-List	CTSS	Ogorevc et al. (2009)
Dairy-Candidates-List	CXCL1	Ogorevc et al. (2009)
Dairy-Candidates-List	CXCL10	Ogorevc et al. (2009)
Dairy-Candidates-List	CXCL14	Ogorevc et al. (2009)
Dairy-Candidates-List	CXCL16	Ogorevc et al. (2009)
Dairy-Candidates-List	CXCL2	Ogorevc et al. (2009)
Dairy-Candidates-List	CXCL6	Ogorevc et al. (2009)
Dairy-Candidates-List	CYB561	Ogorevc et al. (2009)
Dairy-Candidates-List	CYP11B1	Ogorevc et al. (2009)
Dairy-Candidates-List	CYTIP	Ogorevc et al. (2009)
Dairy-Candidates-List	DAB2	Ogorevc et al. (2009)
Dairy-Candidates-List	DAP	Ogorevc et al. (2009)
Dairy-Candidates-List	DCDC2	Ogorevc et al. (2009)
Dairy-Candidates-List	DDR1	Ogorevc et al. (2009)
Dairy-Candidates-List	DGAT1	Ogorevc et al. (2009)
Dairy-Candidates-List	DHRS1	Ogorevc et al. (2009)
Dairy-Candidates-List	DKC1	Ogorevc et al. (2009)
Dairy-Candidates-List	DPEP3	Ogorevc et al. (2009)
Dairy-Candidates-List	DUSP1	Ogorevc et al. (2009)
Dairy-Candidates-List	DVL2	Ogorevc et al. (2009)
Dairy-Candidates-List	EDEM3	Ogorevc et al. (2009)
Dairy-Candidates-List	EEF2K	Ogorevc et al. (2009)
Dairy-Candidates-List	EGF	Ogorevc et al. (2009)
Dairy-Candidates-List	EGFR	Ogorevc et al. (2009)
Dairy-Candidates-List	EHHADH	Ogorevc et al. (2009)
Dairy-Candidates-List	ELF2	Ogorevc et al. (2009)
Dairy-Candidates-List	ELL2	Ogorevc et al. (2009)
Dairy-Candidates-List	ELOVL1	Ogorevc et al. (2009)
Dairy-Candidates-List	ELOVL5	Ogorevc et al. (2009)
Dairy-Candidates-List	ENO3	Ogorevc et al. (2009)
Dairy-Candidates-List	ENOX2	Ogorevc et al. (2009)
Dairy-Candidates-List	ERBB3	Ogorevc et al. (2009)
Dairy-Candidates-List	ERBB4	Ogorevc et al. (2009)
Dairy-Candidates-List	ETS2	Ogorevc et al. (2009)
Dairy-Candidates-List	ETV4	Ogorevc et al. (2009)
Dairy-Candidates-List	ETV6	Ogorevc et al. (2009)
Dairy-Candidates-List	FABP3	Ogorevc et al. (2009)
Dairy-Candidates-List	FADS1	Ogorevc et al. (2009)
Dairy-Candidates-List	FAM110A	Ogorevc et al. (2009)
Dairy-Candidates-List	FAM134B	Ogorevc et al. (2009)
Dairy-Candidates-List	FAM20C	Ogorevc et al. (2009)
Dairy-Candidates-List	FAM3C	Ogorevc et al. (2009)
Dairy-Candidates-List	FAM46C	Ogorevc et al. (2009)
Dairy-Candidates-List	FAM62C	Ogorevc et al. (2009)
Dairy-Candidates-List	FASN	Ogorevc et al. (2009)
Dairy-Candidates-List	FCGBP	Ogorevc et al. (2009)
Dairy-Candidates-List	FDPS	Ogorevc et al. (2009)
Dairy-Candidates-List	FEZF2	Ogorevc et al. (2009)
Dairy-Candidates-List	FGF10	Ogorevc et al. (2009)
Dairy-Candidates-List	FGF2	Ogorevc et al. (2009)
Dairy-Candidates-List	FGFR2	Ogorevc et al. (2009)
Dairy-Candidates-List	FHOD3	Ogorevc et al. (2009)
Dairy-Candidates-List	FKBP11	Ogorevc et al. (2009)
Dairy-Candidates-List	FKBP4	Ogorevc et al. (2009)
Dairy-Candidates-List	FOLR1	Ogorevc et al. (2009)
Dairy-Candidates-List	FOS	Ogorevc et al. (2009)
Dairy-Candidates-List	FOXB1	Ogorevc et al. (2009)
Dairy-Candidates-List	FOXH1	Ogorevc et al. (2009)
Dairy-Candidates-List	FRRS1	Ogorevc et al. (2009)
Dairy-Candidates-List	FXYD2	Ogorevc et al. (2009)
Dairy-Candidates-List	FYN	Ogorevc et al. (2009)
Dairy-Candidates-List	G0S2	Ogorevc et al. (2009)
Dairy-Candidates-List	GADD45B	Ogorevc et al. (2009)
Dairy-Candidates-List	GAL	Ogorevc et al. (2009)
Dairy-Candidates-List	GATA3	Ogorevc et al. (2009)
Dairy-Candidates-List	GBP6	Ogorevc et al. (2009)
Dairy-Candidates-List	GH1	Ogorevc et al. (2009)
Dairy-Candidates-List	GHR	Ogorevc et al. (2009)
Dairy-Candidates-List	GHRHR	Ogorevc et al. (2009)
Dairy-Candidates-List	GJA1	Ogorevc et al. (2009)
Dairy-Candidates-List	GJB1	Ogorevc et al. (2009)
Dairy-Candidates-List	GJB2	Ogorevc et al. (2009)
Dairy-Candidates-List	GJB6	Ogorevc et al. (2009)
Dairy-Candidates-List	GK	Ogorevc et al. (2009)
Dairy-Candidates-List	GLDC	Ogorevc et al. (2009)
Dairy-Candidates-List	GLI2	Ogorevc et al. (2009)
Dairy-Candidates-List	GLI3	Ogorevc et al. (2009)
Dairy-Candidates-List	GLRX	Ogorevc et al. (2009)
Dairy-Candidates-List	GLYCAM	Ogorevc et al. (2009)
Dairy-Candidates-List	GNA15	Ogorevc et al. (2009)
Dairy-Candidates-List	GNB4	Ogorevc et al. (2009)
Dairy-Candidates-List	GNMT	Ogorevc et al. (2009)
Dairy-Candidates-List	GNRHR	Ogorevc et al. (2009)
Dairy-Candidates-List	GPD1	Ogorevc et al. (2009)
Dairy-Candidates-List	GPR172B	Ogorevc et al. (2009)
Dairy-Candidates-List	GPS1	Ogorevc et al. (2009)
Dairy-Candidates-List	GRB2	Ogorevc et al. (2009)
Dairy-Candidates-List	GRN	Ogorevc et al. (2009)
Dairy-Candidates-List	GSN	Ogorevc et al. (2009)
Dairy-Candidates-List	GUSB	Ogorevc et al. (2009)
Dairy-Candidates-List	HADHB	Ogorevc et al. (2009)
Dairy-Candidates-List	HBB	Ogorevc et al. (2009)
Dairy-Candidates-List	HGF	Ogorevc et al. (2009)
Dairy-Candidates-List	HIF3A	Ogorevc et al. (2009)
Dairy-Candidates-List	HIST1H3G	Ogorevc et al. (2009)
Dairy-Candidates-List	HNRPU	Ogorevc et al. (2009)
Dairy-Candidates-List	HOXA9	Ogorevc et al. (2009)
Dairy-Candidates-List	HOXB9	Ogorevc et al. (2009)
Dairy-Candidates-List	HOXC6	Ogorevc et al. (2009)
Dairy-Candidates-List	HOXD9	Ogorevc et al. (2009)
Dairy-Candidates-List	HP	Ogorevc et al. (2009)
Dairy-Candidates-List	HPGD	Ogorevc et al. (2009)
Dairy-Candidates-List	HR	Ogorevc et al. (2009)
Dairy-Candidates-List	HSPA8	Ogorevc et al. (2009)
Dairy-Candidates-List	HSPD1	Ogorevc et al. (2009)
Dairy-Candidates-List	ID2	Ogorevc et al. (2009)
Dairy-Candidates-List	IFNG	Ogorevc et al. (2009)
Dairy-Candidates-List	IGFALS	Ogorevc et al. (2009)
Dairy-Candidates-List	IGHG1	Ogorevc et al. (2009)
Dairy-Candidates-List	IGHG2	Ogorevc et al. (2009)
Dairy-Candidates-List	IGHG3	Ogorevc et al. (2009)
Dairy-Candidates-List	IL12B	Ogorevc et al. (2009)
Dairy-Candidates-List	IL1B	Ogorevc et al. (2009)
Dairy-Candidates-List	IL6	Ogorevc et al. (2009)
Dairy-Candidates-List	IL6ST	Ogorevc et al. (2009)
Dairy-Candidates-List	IL8	Ogorevc et al. (2009)
Dairy-Candidates-List	IL8RA	Ogorevc et al. (2009)
Dairy-Candidates-List	IL8RB	Ogorevc et al. (2009)
Dairy-Candidates-List	INHBB	Ogorevc et al. (2009)
Dairy-Candidates-List	IRF1	Ogorevc et al. (2009)
Dairy-Candidates-List	IRF4	Ogorevc et al. (2009)
Dairy-Candidates-List	IRX3	Ogorevc et al. (2009)
Dairy-Candidates-List	ISG20	Ogorevc et al. (2009)
Dairy-Candidates-List	ITGA2	Ogorevc et al. (2009)
Dairy-Candidates-List	ITGAV	Ogorevc et al. (2009)
Dairy-Candidates-List	ITGB1	Ogorevc et al. (2009)
Dairy-Candidates-List	JAK2	Ogorevc et al. (2009)
Dairy-Candidates-List	JUN	Ogorevc et al. (2009)
Dairy-Candidates-List	JUNB	Ogorevc et al. (2009)
Dairy-Candidates-List	KCNK1	Ogorevc et al. (2009)
Dairy-Candidates-List	KCNK5	Ogorevc et al. (2009)
Dairy-Candidates-List	KCNN4	Ogorevc et al. (2009)
Dairy-Candidates-List	KIF22	Ogorevc et al. (2009)
Dairy-Candidates-List	KIFF11	Ogorevc et al. (2009)
Dairy-Candidates-List	KISS1R	Ogorevc et al. (2009)
Dairy-Candidates-List	KRTCAP2	Ogorevc et al. (2009)
Dairy-Candidates-List	LALBA	Ogorevc et al. (2009)
Dairy-Candidates-List	LAMB3	Ogorevc et al. (2009)
Dairy-Candidates-List	LATS1	Ogorevc et al. (2009)
Dairy-Candidates-List	LBP	Ogorevc et al. (2009)
Dairy-Candidates-List	LCN2	Ogorevc et al. (2009)
Dairy-Candidates-List	LEF1	Ogorevc et al. (2009)
Dairy-Candidates-List	LEP	Ogorevc et al. (2009)
Dairy-Candidates-List	LEPR	Ogorevc et al. (2009)
Dairy-Candidates-List	LGALS7	Ogorevc et al. (2009)
Dairy-Candidates-List	LGB	Ogorevc et al. (2009)
Dairy-Candidates-List	LILRA2	Ogorevc et al. (2009)
Dairy-Candidates-List	LIPA	Ogorevc et al. (2009)
Dairy-Candidates-List	LLGL2	Ogorevc et al. (2009)
Dairy-Candidates-List	LMAN1	Ogorevc et al. (2009)
Dairy-Candidates-List	LRP4	Ogorevc et al. (2009)
Dairy-Candidates-List	LST1	Ogorevc et al. (2009)
Dairy-Candidates-List	LTF	Ogorevc et al. (2009)
Dairy-Candidates-List	LY75	Ogorevc et al. (2009)
Dairy-Candidates-List	LY96	Ogorevc et al. (2009)
Dairy-Candidates-List	LYN	Ogorevc et al. (2009)
Dairy-Candidates-List	MAFF	Ogorevc et al. (2009)
Dairy-Candidates-List	MAP2K7	Ogorevc et al. (2009)
Dairy-Candidates-List	MAP3K11	Ogorevc et al. (2009)
Dairy-Candidates-List	MAP3K8	Ogorevc et al. (2009)
Dairy-Candidates-List	MCFD2	Ogorevc et al. (2009)
Dairy-Candidates-List	MCL1	Ogorevc et al. (2009)
Dairy-Candidates-List	MCM4	Ogorevc et al. (2009)
Dairy-Candidates-List	MEOX2	Ogorevc et al. (2009)
Dairy-Candidates-List	MFGE8	Ogorevc et al. (2009)
Dairy-Candidates-List	MFHAS1	Ogorevc et al. (2009)
Dairy-Candidates-List	MFSD4	Ogorevc et al. (2009)
Dairy-Candidates-List	MGP	Ogorevc et al. (2009)
Dairy-Candidates-List	MIA	Ogorevc et al. (2009)
Dairy-Candidates-List	MKI67	Ogorevc et al. (2009)
Dairy-Candidates-List	MKL1	Ogorevc et al. (2009)
Dairy-Candidates-List	MMP12	Ogorevc et al. (2009)
Dairy-Candidates-List	MMP9	Ogorevc et al. (2009)
Dairy-Candidates-List	MNT	Ogorevc et al. (2009)
Dairy-Candidates-List	MSX1	Ogorevc et al. (2009)
Dairy-Candidates-List	MSX2	Ogorevc et al. (2009)
Dairy-Candidates-List	MUC1	Ogorevc et al. (2009)
Dairy-Candidates-List	MYBL1	Ogorevc et al. (2009)
Dairy-Candidates-List	MYL6	Ogorevc et al. (2009)
Dairy-Candidates-List	NA	Ogorevc et al. (2009)
Dairy-Candidates-List	NANS	Ogorevc et al. (2009)
Dairy-Candidates-List	NBR1	Ogorevc et al. (2009)
Dairy-Candidates-List	NCOA1	Ogorevc et al. (2009)
Dairy-Candidates-List	NCOA2	Ogorevc et al. (2009)
Dairy-Candidates-List	NCOA3	Ogorevc et al. (2009)
Dairy-Candidates-List	NDRG1	Ogorevc et al. (2009)
Dairy-Candidates-List	NEO1	Ogorevc et al. (2009)
Dairy-Candidates-List	NEURL	Ogorevc et al. (2009)
Dairy-Candidates-List	NFKB1	Ogorevc et al. (2009)
Dairy-Candidates-List	NFKBIA	Ogorevc et al. (2009)
Dairy-Candidates-List	NFKBIZ	Ogorevc et al. (2009)
Dairy-Candidates-List	NIT1	Ogorevc et al. (2009)
Dairy-Candidates-List	NME1	Ogorevc et al. (2009)
Dairy-Candidates-List	NOD2	Ogorevc et al. (2009)
Dairy-Candidates-List	NR1D1	Ogorevc et al. (2009)
Dairy-Candidates-List	NR3C1	Ogorevc et al. (2009)
Dairy-Candidates-List	NR5A1	Ogorevc et al. (2009)
Dairy-Candidates-List	NRG1	Ogorevc et al. (2009)
Dairy-Candidates-List	NRG3	Ogorevc et al. (2009)
Dairy-Candidates-List	NTN1	Ogorevc et al. (2009)
Dairy-Candidates-List	NUCB2	Ogorevc et al. (2009)
Dairy-Candidates-List	OLR1	Ogorevc et al. (2009)
Dairy-Candidates-List	OSBPL1A	Ogorevc et al. (2009)
Dairy-Candidates-List	OSTF1	Ogorevc et al. (2009)
Dairy-Candidates-List	OXCT1	Ogorevc et al. (2009)
Dairy-Candidates-List	OXT	Ogorevc et al. (2009)
Dairy-Candidates-List	OXTR	Ogorevc et al. (2009)
Dairy-Candidates-List	P4HB	Ogorevc et al. (2009)
Dairy-Candidates-List	PAX3	Ogorevc et al. (2009)
Dairy-Candidates-List	PELO	Ogorevc et al. (2009)
Dairy-Candidates-List	PEX14	Ogorevc et al. (2009)
Dairy-Candidates-List	PFKL	Ogorevc et al. (2009)
Dairy-Candidates-List	PGR	Ogorevc et al. (2009)
Dairy-Candidates-List	PHLDA1	Ogorevc et al. (2009)
Dairy-Candidates-List	PIGR	Ogorevc et al. (2009)
Dairy-Candidates-List	PIN1	Ogorevc et al. (2009)
Dairy-Candidates-List	PLA2G12A	Ogorevc et al. (2009)
Dairy-Candidates-List	PLAT	Ogorevc et al. (2009)
Dairy-Candidates-List	PLCE1	Ogorevc et al. (2009)
Dairy-Candidates-List	PLG	Ogorevc et al. (2009)
Dairy-Candidates-List	POFUT1	Ogorevc et al. (2009)
Dairy-Candidates-List	POU1F1	Ogorevc et al. (2009)
Dairy-Candidates-List	PPARG	Ogorevc et al. (2009)
Dairy-Candidates-List	PPARGC1A	Ogorevc et al. (2009)
Dairy-Candidates-List	PPYR1	Ogorevc et al. (2009)
Dairy-Candidates-List	PRDX4	Ogorevc et al. (2009)
Dairy-Candidates-List	PRKDC	Ogorevc et al. (2009)
Dairy-Candidates-List	PRL	Ogorevc et al. (2009)
Dairy-Candidates-List	PRLR	Ogorevc et al. (2009)
Dairy-Candidates-List	PROKR2	Ogorevc et al. (2009)
Dairy-Candidates-List	PTCH1	Ogorevc et al. (2009)
Dairy-Candidates-List	PTEN	Ogorevc et al. (2009)
Dairy-Candidates-List	PTGS1	Ogorevc et al. (2009)
Dairy-Candidates-List	PTGS2	Ogorevc et al. (2009)
Dairy-Candidates-List	PTHLH	Ogorevc et al. (2009)
Dairy-Candidates-List	PYCR2	Ogorevc et al. (2009)
Dairy-Candidates-List	QSOX1	Ogorevc et al. (2009)
Dairy-Candidates-List	RAB18	Ogorevc et al. (2009)
Dairy-Candidates-List	RAB1A	Ogorevc et al. (2009)
Dairy-Candidates-List	RAB20	Ogorevc et al. (2009)
Dairy-Candidates-List	RAB3IP	Ogorevc et al. (2009)
Dairy-Candidates-List	RAG1AP1	Ogorevc et al. (2009)
Dairy-Candidates-List	RBM35A	Ogorevc et al. (2009)
Dairy-Candidates-List	RBM9	Ogorevc et al. (2009)
Dairy-Candidates-List	RBMS1	Ogorevc et al. (2009)
Dairy-Candidates-List	RBP1	Ogorevc et al. (2009)
Dairy-Candidates-List	RBPJ	Ogorevc et al. (2009)
Dairy-Candidates-List	RELA	Ogorevc et al. (2009)
Dairy-Candidates-List	RELB	Ogorevc et al. (2009)
Dairy-Candidates-List	RELN	Ogorevc et al. (2009)
Dairy-Candidates-List	RHOC	Ogorevc et al. (2009)
Dairy-Candidates-List	RHOV	Ogorevc et al. (2009)
Dairy-Candidates-List	RHPN2	Ogorevc et al. (2009)
Dairy-Candidates-List	RINT1	Ogorevc et al. (2009)
Dairy-Candidates-List	RLN1	Ogorevc et al. (2009)
Dairy-Candidates-List	ROGDI	Ogorevc et al. (2009)
Dairy-Candidates-List	RORA	Ogorevc et al. (2009)
Dairy-Candidates-List	RSC1A1	Ogorevc et al. (2009)
Dairy-Candidates-List	RXFP1	Ogorevc et al. (2009)
Dairy-Candidates-List	RXFP2	Ogorevc et al. (2009)
Dairy-Candidates-List	S100A4	Ogorevc et al. (2009)
Dairy-Candidates-List	S100A8	Ogorevc et al. (2009)
Dairy-Candidates-List	SAA1	Ogorevc et al. (2009)
Dairy-Candidates-List	SAA2	Ogorevc et al. (2009)
Dairy-Candidates-List	SAA3	Ogorevc et al. (2009)
Dairy-Candidates-List	SCD	Ogorevc et al. (2009)
Dairy-Candidates-List	SDC1	Ogorevc et al. (2009)
Dairy-Candidates-List	SELP	Ogorevc et al. (2009)
Dairy-Candidates-List	SEPX1	Ogorevc et al. (2009)
Dairy-Candidates-List	SERP1	Ogorevc et al. (2009)
Dairy-Candidates-List	SERPINA1	Ogorevc et al. (2009)
Dairy-Candidates-List	SIRT1	Ogorevc et al. (2009)
Dairy-Candidates-List	SLC1A4	Ogorevc et al. (2009)
Dairy-Candidates-List	SLC30A4	Ogorevc et al. (2009)
Dairy-Candidates-List	SLC34A2	Ogorevc et al. (2009)
Dairy-Candidates-List	SLC35B1	Ogorevc et al. (2009)
Dairy-Candidates-List	SLC39A8	Ogorevc et al. (2009)
Dairy-Candidates-List	SLC6A2	Ogorevc et al. (2009)
Dairy-Candidates-List	SLC6A3	Ogorevc et al. (2009)
Dairy-Candidates-List	SLC7A5	Ogorevc et al. (2009)
Dairy-Candidates-List	SLPI	Ogorevc et al. (2009)
Dairy-Candidates-List	SPP1	Ogorevc et al. (2009)
Dairy-Candidates-List	SPTBN2	Ogorevc et al. (2009)
Dairy-Candidates-List	SRPR	Ogorevc et al. (2009)
Dairy-Candidates-List	SSR1	Ogorevc et al. (2009)
Dairy-Candidates-List	SSR2	Ogorevc et al. (2009)
Dairy-Candidates-List	ST6GAL1	Ogorevc et al. (2009)
Dairy-Candidates-List	ST6GALNAC2	Ogorevc et al. (2009)
Dairy-Candidates-List	STARD10	Ogorevc et al. (2009)
Dairy-Candidates-List	STAT1	Ogorevc et al. (2009)
Dairy-Candidates-List	STAT3	Ogorevc et al. (2009)
Dairy-Candidates-List	STAT5A	Ogorevc et al. (2009)
Dairy-Candidates-List	STAT5B	Ogorevc et al. (2009)
Dairy-Candidates-List	STMN1	Ogorevc et al. (2009)
Dairy-Candidates-List	TACC3	Ogorevc et al. (2009)
Dairy-Candidates-List	TAGLN	Ogorevc et al. (2009)
Dairy-Candidates-List	TAOK3	Ogorevc et al. (2009)
Dairy-Candidates-List	TBX2	Ogorevc et al. (2009)
Dairy-Candidates-List	TBX3	Ogorevc et al. (2009)
Dairy-Candidates-List	TCN2	Ogorevc et al. (2009)
Dairy-Candidates-List	TFAP2C	Ogorevc et al. (2009)
Dairy-Candidates-List	TGFA	Ogorevc et al. (2009)
Dairy-Candidates-List	TIMP1	Ogorevc et al. (2009)
Dairy-Candidates-List	TIMP3	Ogorevc et al. (2009)
Dairy-Candidates-List	TIRAP	Ogorevc et al. (2009)
Dairy-Candidates-List	TLR2	Ogorevc et al. (2009)
Dairy-Candidates-List	TLR4	Ogorevc et al. (2009)
Dairy-Candidates-List	TMEM165	Ogorevc et al. (2009)
Dairy-Candidates-List	TNF	Ogorevc et al. (2009)
Dairy-Candidates-List	TNFAIP3	Ogorevc et al. (2009)
Dairy-Candidates-List	TNFSF11	Ogorevc et al. (2009)
Dairy-Candidates-List	TNP2	Ogorevc et al. (2009)
Dairy-Candidates-List	TNXB	Ogorevc et al. (2009)
Dairy-Candidates-List	TOR1B	Ogorevc et al. (2009)
Dairy-Candidates-List	TP53	Ogorevc et al. (2009)
Dairy-Candidates-List	TP63	Ogorevc et al. (2009)
Dairy-Candidates-List	TPD52L1	Ogorevc et al. (2009)
Dairy-Candidates-List	TRAM1	Ogorevc et al. (2009)
Dairy-Candidates-List	TSG101	Ogorevc et al. (2009)
Dairy-Candidates-List	TUFM	Ogorevc et al. (2009)
Dairy-Candidates-List	UBA5	Ogorevc et al. (2009)
Dairy-Candidates-List	UBD	Ogorevc et al. (2009)
Dairy-Candidates-List	UBE3A	Ogorevc et al. (2009)
Dairy-Candidates-List	UCK2	Ogorevc et al. (2009)
Dairy-Candidates-List	UCP3	Ogorevc et al. (2009)
Dairy-Candidates-List	UFM1	Ogorevc et al. (2009)
Dairy-Candidates-List	USF2	Ogorevc et al. (2009)
Dairy-Candidates-List	VGF	Ogorevc et al. (2009)
Dairy-Candidates-List	VRK2	Ogorevc et al. (2009)
Dairy-Candidates-List	WFDC12	Ogorevc et al. (2009)
Dairy-Candidates-List	XDH	Ogorevc et al. (2009)
Dairy-Candidates-List	ZFPM2	Ogorevc et al. (2009)
Colour-Candidates-List	ACD	Montoliu et al., 2014	http www.espcr.org micemut
Colour-Candidates-List	ADAM17	Montoliu et al., 2014	http www.espcr.org micemut
Colour-Candidates-List	ADAMTS20	Montoliu et al., 2014	http www.espcr.org micemut
Colour-Candidates-List	AP3B1	Montoliu et al., 2014	http www.espcr.org micemut
Colour-Candidates-List	AP3D1	Montoliu et al., 2014	http www.espcr.org micemut
Colour-Candidates-List	APC	Montoliu et al., 2014	http www.espcr.org micemut
Colour-Candidates-List	ARCN1	Montoliu et al., 2014	http www.espcr.org micemut
Colour-Candidates-List	ASIP	Olson, 1999	http://homepage.usask.ca/~schmutz/colors.html
Colour-Candidates-List	ATOX1	Montoliu et al., 2014	http www.espcr.org micemut
Colour-Candidates-List	ATP7A	Montoliu et al., 2014	http www.espcr.org micemut
Colour-Candidates-List	ATP7B	Montoliu et al., 2014	http www.espcr.org micemut
Colour-Candidates-List	ATRN	Montoliu et al., 2014	http www.espcr.org micemut
Colour-Candidates-List	BCL2	Montoliu et al., 2014	http www.espcr.org micemut
Colour-Candidates-List	BLOC1S3	Montoliu et al., 2014	http www.espcr.org micemut
Colour-Candidates-List	BMPR1A	Montoliu et al., 2014	http www.espcr.org micemut
Colour-Candidates-List	BMPR1B	Montoliu et al., 2014	http www.espcr.org micemut
Colour-Candidates-List	BRCA1	Montoliu et al., 2014	http www.espcr.org micemut
Colour-Candidates-List	CASP3	Montoliu et al., 2014	http www.espcr.org micemut
Colour-Candidates-List	CITED1	Montoliu et al., 2014	http www.espcr.org micemut
Colour-Candidates-List	CNO	Montoliu et al., 2014	http www.espcr.org micemut
Colour-Candidates-List	DCT	Montoliu et al., 2014	http www.espcr.org micemut
Colour-Candidates-List	DEFB103 (DEFB300 or hBD3)		http://homepage.usask.ca/~schmutz/colors.html
Colour-Candidates-List	DOCK7	Montoliu et al., 2014	http www.espcr.org micemut
Colour-Candidates-List	DPH1	Montoliu et al., 2014	http www.espcr.org micemut
Colour-Candidates-List	DRD2	Montoliu et al., 2014	http www.espcr.org micemut
Colour-Candidates-List	DST	Montoliu et al., 2014	http www.espcr.org micemut
Colour-Candidates-List	DTNBP1	Montoliu et al., 2014	http www.espcr.org micemut
Colour-Candidates-List	ECE1	Montoliu et al., 2014	http www.espcr.org micemut
Colour-Candidates-List	ED1	Montoliu et al., 2014	http www.espcr.org micemut
Colour-Candidates-List	EDAR	Montoliu et al., 2014	http www.espcr.org micemut
Colour-Candidates-List	EDARADD	Montoliu et al., 2014	http www.espcr.org micemut
Colour-Candidates-List	EDN3	Montoliu et al., 2014	http www.espcr.org micemut
Colour-Candidates-List	EDNRB	Montoliu et al., 2014	http www.espcr.org micemut
Colour-Candidates-List	EED	Montoliu et al., 2014	http www.espcr.org micemut
Colour-Candidates-List	EGFR	Montoliu et al., 2014	http www.espcr.org micemut
Colour-Candidates-List	ELOVL3	Montoliu et al., 2014	http www.espcr.org micemut
Colour-Candidates-List	ELOVL4	Montoliu et al., 2014	http www.espcr.org micemut
Colour-Candidates-List	EN1	Montoliu et al., 2014	http www.espcr.org micemut
Colour-Candidates-List	ERCC2	Montoliu et al., 2014	http www.espcr.org micemut
Colour-Candidates-List	FAS	Montoliu et al., 2014	http www.espcr.org micemut
Colour-Candidates-List	FGFR2	Montoliu et al., 2014	http www.espcr.org micemut
Colour-Candidates-List	FIG4	Montoliu et al., 2014	http www.espcr.org micemut
Colour-Candidates-List	FKBP8	Montoliu et al., 2014	http www.espcr.org micemut
Colour-Candidates-List	FOXD3	Montoliu et al., 2014	http www.espcr.org micemut
Colour-Candidates-List	FOXN1	Montoliu et al., 2014	http www.espcr.org micemut
Colour-Candidates-List	FREM2	Montoliu et al., 2014	http www.espcr.org micemut
Colour-Candidates-List	FZD4	Montoliu et al., 2014	http www.espcr.org micemut
Colour-Candidates-List	GAS1	Montoliu et al., 2014	http www.espcr.org micemut
Colour-Candidates-List	GATA3	Montoliu et al., 2014	http www.espcr.org micemut
Colour-Candidates-List	GGT1	Montoliu et al., 2014	http www.espcr.org micemut
Colour-Candidates-List	GLI3	Montoliu et al., 2014	http www.espcr.org micemut
Colour-Candidates-List	GNA11	Montoliu et al., 2014	http www.espcr.org micemut
Colour-Candidates-List	GNAQ	Montoliu et al., 2014	http www.espcr.org micemut
Colour-Candidates-List	GNPAT	Montoliu et al., 2014	http www.espcr.org micemut
Colour-Candidates-List	GPC3	Montoliu et al., 2014	http www.espcr.org micemut
Colour-Candidates-List	GPNMB	Montoliu et al., 2014	http www.espcr.org micemut
Colour-Candidates-List	GPR143	Montoliu et al., 2014	http www.espcr.org micemut
Colour-Candidates-List	GPR161	Montoliu et al., 2014	http www.espcr.org micemut
Colour-Candidates-List	GRLF1	Montoliu et al., 2014	http www.espcr.org micemut
Colour-Candidates-List	HELLS	Montoliu et al., 2014	http www.espcr.org micemut
Colour-Candidates-List	HEPH	Montoliu et al., 2014	http www.espcr.org micemut
Colour-Candidates-List	HPS1	Montoliu et al., 2014	http www.espcr.org micemut
Colour-Candidates-List	HPS3	Montoliu et al., 2014	http www.espcr.org micemut
Colour-Candidates-List	HPS4	Montoliu et al., 2014	http www.espcr.org micemut
Colour-Candidates-List	HPS5	Montoliu et al., 2014	http www.espcr.org micemut
Colour-Candidates-List	HPS6	Montoliu et al., 2014	http www.espcr.org micemut
Colour-Candidates-List	HS2ST1	Montoliu et al., 2014	http www.espcr.org micemut
Colour-Candidates-List	IHH	Montoliu et al., 2014	http www.espcr.org micemut
Colour-Candidates-List	ITGB1	Montoliu et al., 2014	http www.espcr.org micemut
Colour-Candidates-List	JMJD6	Montoliu et al., 2014	http www.espcr.org micemut
Colour-Candidates-List	KIT	Olson, 1999	http://homepage.usask.ca/~schmutz/colors.html
Colour-Candidates-List	KITLG	Olson, 1999	http://homepage.usask.ca/~schmutz/colors.html
Colour-Candidates-List	KRT1	Montoliu et al., 2014	http www.espcr.org micemut
Colour-Candidates-List	KRT17	Montoliu et al., 2014	http www.espcr.org micemut
Colour-Candidates-List	KRT2A	Montoliu et al., 2014	http www.espcr.org micemut
Colour-Candidates-List	KRT4	Montoliu et al., 2014	http www.espcr.org micemut
Colour-Candidates-List	KRT75	Montoliu et al., 2014	http www.espcr.org micemut
Colour-Candidates-List	L1CAM	Montoliu et al., 2014	http www.espcr.org micemut
Colour-Candidates-List	LEF1	Montoliu et al., 2014	http www.espcr.org micemut
Colour-Candidates-List	LMX1A	Montoliu et al., 2014	http www.espcr.org micemut
Colour-Candidates-List	LYST	Montoliu et al., 2014	http www.espcr.org micemut
Colour-Candidates-List	MAB21L2	Montoliu et al., 2014	http www.espcr.org micemut
Colour-Candidates-List	MAP2K1	Montoliu et al., 2014	http www.espcr.org micemut
Colour-Candidates-List	MATP		http://homepage.usask.ca/~schmutz/colors.html
Colour-Candidates-List	MBTPS1	Montoliu et al., 2014	http www.espcr.org micemut
Colour-Candidates-List	MC1R	Olson, 1999	http://homepage.usask.ca/~schmutz/colors.html
Colour-Candidates-List	MCHR1	Montoliu et al., 2014	http www.espcr.org micemut
Colour-Candidates-List	MCOLN3	Montoliu et al., 2014	http www.espcr.org micemut
Colour-Candidates-List	MED1	Montoliu et al., 2014	http www.espcr.org micemut
Colour-Candidates-List	MGRN1	Montoliu et al., 2014	http www.espcr.org micemut
Colour-Candidates-List	MITF	Montoliu et al., 2014	http www.espcr.org micemut
Colour-Candidates-List	MLPH	Montoliu et al., 2014	http www.espcr.org micemut
Colour-Candidates-List	MPZL3	Montoliu et al., 2014	http www.espcr.org micemut
Colour-Candidates-List	MREG	Montoliu et al., 2014	http www.espcr.org micemut
Colour-Candidates-List	MSH		http://homepage.usask.ca/~schmutz/colors.html
Colour-Candidates-List	MUTED	Montoliu et al., 2014	http www.espcr.org micemut
Colour-Candidates-List	MYC	Montoliu et al., 2014	http www.espcr.org micemut
Colour-Candidates-List	MYO5A	Montoliu et al., 2014	http www.espcr.org micemut
Colour-Candidates-List	MYO7A	Montoliu et al., 2014	http www.espcr.org micemut
Colour-Candidates-List	NDP	Montoliu et al., 2014	http www.espcr.org micemut
Colour-Candidates-List	NF1	Montoliu et al., 2014	http www.espcr.org micemut
Colour-Candidates-List	NOTCH1	Montoliu et al., 2014	http www.espcr.org micemut
Colour-Candidates-List	NOTCH2	Montoliu et al., 2014	http www.espcr.org micemut
Colour-Candidates-List	NR2E1	Montoliu et al., 2014	http www.espcr.org micemut
Colour-Candidates-List	NTRK1	Montoliu et al., 2014	http www.espcr.org micemut
Colour-Candidates-List	OAT	Montoliu et al., 2014	http www.espcr.org micemut
Colour-Candidates-List	OCA2	Montoliu et al., 2014	http www.espcr.org micemut
Colour-Candidates-List	OSTM1	Montoliu et al., 2014	http www.espcr.org micemut
Colour-Candidates-List	OTX2	Montoliu et al., 2014	http www.espcr.org micemut
Colour-Candidates-List	PAH	Montoliu et al., 2014	http www.espcr.org micemut
Colour-Candidates-List	PAX2	Montoliu et al., 2014	http www.espcr.org micemut
Colour-Candidates-List	PAX3	Montoliu et al., 2014	http www.espcr.org micemut
Colour-Candidates-List	PAX6	Montoliu et al., 2014	http www.espcr.org micemut
Colour-Candidates-List	PCBD1	Montoliu et al., 2014	http www.espcr.org micemut
Colour-Candidates-List	PDGFB	Montoliu et al., 2014	http www.espcr.org micemut
Colour-Candidates-List	PDGFC	Montoliu et al., 2014	http www.espcr.org micemut
Colour-Candidates-List	PDGFRA		http://homepage.usask.ca/~schmutz/colors.html
Colour-Candidates-List	PDPK1	Montoliu et al., 2014	http www.espcr.org micemut
Colour-Candidates-List	PHACTR4	Montoliu et al., 2014	http www.espcr.org micemut
Colour-Candidates-List	PITX3	Montoliu et al., 2014	http www.espcr.org micemut
Colour-Candidates-List	PLDN	Montoliu et al., 2014	http www.espcr.org micemut
Colour-Candidates-List	PMCH	Montoliu et al., 2014	http www.espcr.org micemut
Colour-Candidates-List	PMEL (SILV)	Olson, 1999	http://homepage.usask.ca/~schmutz/colors.html
Colour-Candidates-List	POLG	Montoliu et al., 2014	http www.espcr.org micemut
Colour-Candidates-List	POLH	Montoliu et al., 2014	http www.espcr.org micemut
Colour-Candidates-List	POMC	Montoliu et al., 2014	http www.espcr.org micemut
Colour-Candidates-List	PTS	Montoliu et al., 2014	http www.espcr.org micemut
Colour-Candidates-List	PYGO1	Montoliu et al., 2014	http www.espcr.org micemut
Colour-Candidates-List	RAB27A	Montoliu et al., 2014	http www.espcr.org micemut
Colour-Candidates-List	RAB38	Montoliu et al., 2014	http www.espcr.org micemut
Colour-Candidates-List	RABGGTA	Montoliu et al., 2014	http www.espcr.org micemut
Colour-Candidates-List	RB1	Montoliu et al., 2014	http www.espcr.org micemut
Colour-Candidates-List	RBP1	Montoliu et al., 2014	http www.espcr.org micemut
Colour-Candidates-List	RBPSUH	Montoliu et al., 2014	http www.espcr.org micemut
Colour-Candidates-List	RECQL4	Montoliu et al., 2014	http www.espcr.org micemut
Colour-Candidates-List	RPL24	Montoliu et al., 2014	http www.espcr.org micemut
Colour-Candidates-List	RPS19	Montoliu et al., 2014	http www.espcr.org micemut
Colour-Candidates-List	RPS20	Montoliu et al., 2014	http www.espcr.org micemut
Colour-Candidates-List	RS1	Montoliu et al., 2014	http www.espcr.org micemut
Colour-Candidates-List	RXRA	Montoliu et al., 2014	http www.espcr.org micemut
Colour-Candidates-List	S1PR2	Montoliu et al., 2014	http www.espcr.org micemut
Colour-Candidates-List	SEMA3C	Montoliu et al., 2014	http www.espcr.org micemut
Colour-Candidates-List	SEMA4A	Montoliu et al., 2014	http www.espcr.org micemut
Colour-Candidates-List	SFXN1	Montoliu et al., 2014	http www.espcr.org micemut
Colour-Candidates-List	SHROOM2	Montoliu et al., 2014	http www.espcr.org micemut
Colour-Candidates-List	SLC24A5	Montoliu et al., 2014	http www.espcr.org micemut
Colour-Candidates-List	SLC31A1	Montoliu et al., 2014	http www.espcr.org micemut
Colour-Candidates-List	SLC45A2	Montoliu et al., 2014	http www.espcr.org micemut
Colour-Candidates-List	SLC7A11	Montoliu et al., 2014	http www.espcr.org micemut
Colour-Candidates-List	SMARCA5	Montoliu et al., 2014	http www.espcr.org micemut
Colour-Candidates-List	SMCHD1	Montoliu et al., 2014	http www.espcr.org micemut
Colour-Candidates-List	SNAI2	Montoliu et al., 2014	http www.espcr.org micemut
Colour-Candidates-List	SOX10	Montoliu et al., 2014	http www.espcr.org micemut
Colour-Candidates-List	SOX18	Montoliu et al., 2014	http www.espcr.org micemut
Colour-Candidates-List	SOX2	Montoliu et al., 2014	http www.espcr.org micemut
Colour-Candidates-List	SUFU	Montoliu et al., 2014	http www.espcr.org micemut
Colour-Candidates-List	TBX10	Montoliu et al., 2014	http www.espcr.org micemut
Colour-Candidates-List	TBX15	Montoliu et al., 2014	http www.espcr.org micemut
Colour-Candidates-List	TFAP2A	Montoliu et al., 2014	http www.espcr.org micemut
Colour-Candidates-List	TIMP3	Montoliu et al., 2014	http www.espcr.org micemut
Colour-Candidates-List	TRAF6	Montoliu et al., 2014	http www.espcr.org micemut
Colour-Candidates-List	TRAPPC6A	Montoliu et al., 2014	http www.espcr.org micemut
Colour-Candidates-List	TRPM7	Montoliu et al., 2014	http www.espcr.org micemut
Colour-Candidates-List	TUB	Montoliu et al., 2014	http www.espcr.org micemut
Colour-Candidates-List	TYR	Olson, 1999	http://homepage.usask.ca/~schmutz/colors.html
Colour-Candidates-List	TYRP1	Olson, 1999	http://homepage.usask.ca/~schmutz/colors.html
Colour-Candidates-List	TYRP2		http://homepage.usask.ca/~schmutz/colors.html
Colour-Candidates-List	UNC119	Montoliu et al., 2014	http www.espcr.org micemut
Colour-Candidates-List	VLDLR	Montoliu et al., 2014	http www.espcr.org micemut
Colour-Candidates-List	VPS33A	Montoliu et al., 2014	http www.espcr.org micemut
Colour-Candidates-List	VSX2	Montoliu et al., 2014	http www.espcr.org micemut
Colour-Candidates-List	WNT1	Montoliu et al., 2014	http www.espcr.org micemut
Colour-Candidates-List	WNT3A	Montoliu et al., 2014	http www.espcr.org micemut
Colour-Candidates-List	ZBTB17	Montoliu et al., 2014	http www.espcr.org micemut
Colour-Candidates-List	ZFP53	Montoliu et al., 2014	http www.espcr.org micemut
Colour-Candidates-List	ZIC2	Montoliu et al., 2014	http www.espcr.org micemut
Beef-Candidates-List (GemQual)	AACT	Williams et al., 2009
Beef-Candidates-List (GemQual)	AANAT	Williams et al., 2009
Beef-Candidates-List (GemQual)	ACACA	Williams et al., 2009
Beef-Candidates-List (GemQual)	ACACB	Williams et al., 2009
Beef-Candidates-List (GemQual)	ACADL	Williams et al., 2009
Beef-Candidates-List (GemQual)	ACADM	Williams et al., 2009
Beef-Candidates-List (GemQual)	ACADS	Williams et al., 2009
Beef-Candidates-List (GemQual)	ACADVL	Williams et al., 2009
Beef-Candidates-List (GemQual)	ACBP	Williams et al., 2009
Beef-Candidates-List (GemQual)	ACLY	Williams et al., 2009
Beef-Candidates-List (GemQual)	ACO1	Williams et al., 2009
Beef-Candidates-List (GemQual)	ACR	Williams et al., 2009
Beef-Candidates-List (GemQual)	ACTN1	Williams et al., 2009
Beef-Candidates-List (GemQual)	ACTN2	Williams et al., 2009
Beef-Candidates-List (GemQual)	ACTN3	Williams et al., 2009
Beef-Candidates-List (GemQual)	ACVR1	Williams et al., 2009
Beef-Candidates-List (GemQual)	ACVR2	Williams et al., 2009
Beef-Candidates-List (GemQual)	ACVR2B	Williams et al., 2009
Beef-Candidates-List (GemQual)	ADAMTS1	Williams et al., 2009
Beef-Candidates-List (GemQual)	ADAMTS2	Williams et al., 2009
Beef-Candidates-List (GemQual)	ADAMTS4	Williams et al., 2009
Beef-Candidates-List (GemQual)	ADAMTS5	Williams et al., 2009
Beef-Candidates-List (GemQual)	ADH1A	Williams et al., 2009
Beef-Candidates-List (GemQual)	ADH1B	Williams et al., 2009
Beef-Candidates-List (GemQual)	ADH1C	Williams et al., 2009
Beef-Candidates-List (GemQual)	ADH7	Williams et al., 2009
Beef-Candidates-List (GemQual)	ADRA1A	Williams et al., 2009
Beef-Candidates-List (GemQual)	ADRA1B	Williams et al., 2009
Beef-Candidates-List (GemQual)	ADRA1C	Williams et al., 2009
Beef-Candidates-List (GemQual)	ADRA2A	Williams et al., 2009
Beef-Candidates-List (GemQual)	ADRA2B	Williams et al., 2009
Beef-Candidates-List (GemQual)	ADRA2C	Williams et al., 2009
Beef-Candidates-List (GemQual)	ADRB1	Williams et al., 2009
Beef-Candidates-List (GemQual)	ADRB2	Williams et al., 2009
Beef-Candidates-List (GemQual)	ADRB3	Williams et al., 2009
Beef-Candidates-List (GemQual)	AGC1	Williams et al., 2009
Beef-Candidates-List (GemQual)	AGL	Williams et al., 2009
Beef-Candidates-List (GemQual)	AGRP	Williams et al., 2009
Beef-Candidates-List (GemQual)	AHSG	Williams et al., 2009
Beef-Candidates-List (GemQual)	ALDH1	Williams et al., 2009
Beef-Candidates-List (GemQual)	ALDH2	Williams et al., 2009
Beef-Candidates-List (GemQual)	ALDH5	Williams et al., 2009
Beef-Candidates-List (GemQual)	ALDH6	Williams et al., 2009
Beef-Candidates-List (GemQual)	ALDH8	Williams et al., 2009
Beef-Candidates-List (GemQual)	ALDOA	Williams et al., 2009
Beef-Candidates-List (GemQual)	ALS2	Williams et al., 2009
Beef-Candidates-List (GemQual)	ANK1	Williams et al., 2009
Beef-Candidates-List (GemQual)	ANX1	Williams et al., 2009
Beef-Candidates-List (GemQual)	AOP2	Williams et al., 2009
Beef-Candidates-List (GemQual)	APM1	Williams et al., 2009
Beef-Candidates-List (GemQual)	APOA1	Williams et al., 2009
Beef-Candidates-List (GemQual)	APOE	Williams et al., 2009
Beef-Candidates-List (GemQual)	ARNTL2	Williams et al., 2009
Beef-Candidates-List (GemQual)	ASIP	Williams et al., 2009
Beef-Candidates-List (GemQual)	ATP1B2	Williams et al., 2009
Beef-Candidates-List (GemQual)	ATRN	Williams et al., 2009
Beef-Candidates-List (GemQual)	BDH	Williams et al., 2009
Beef-Candidates-List (GemQual)	BGN	Williams et al., 2009
Beef-Candidates-List (GemQual)	BMP1	Williams et al., 2009
Beef-Candidates-List (GemQual)	BMP3	Williams et al., 2009
Beef-Candidates-List (GemQual)	BMP5	Williams et al., 2009
Beef-Candidates-List (GemQual)	BoLA	Williams et al., 2009
Beef-Candidates-List (GemQual)	CA3	Williams et al., 2009
Beef-Candidates-List (GemQual)	CABIN1	Williams et al., 2009
Beef-Candidates-List (GemQual)	CACNG2	Williams et al., 2009
Beef-Candidates-List (GemQual)	CALB1	Williams et al., 2009
Beef-Candidates-List (GemQual)	CALB2	Williams et al., 2009
Beef-Candidates-List (GemQual)	CALCA	Williams et al., 2009
Beef-Candidates-List (GemQual)	CALD1	Williams et al., 2009
Beef-Candidates-List (GemQual)	CALM1	Williams et al., 2009
Beef-Candidates-List (GemQual)	CALM2	Williams et al., 2009
Beef-Candidates-List (GemQual)	CALM3	Williams et al., 2009
Beef-Candidates-List (GemQual)	CALML1	Williams et al., 2009
Beef-Candidates-List (GemQual)	CALML3	Williams et al., 2009
Beef-Candidates-List (GemQual)	CAPN1	Williams et al., 2009
Beef-Candidates-List (GemQual)	CAPN10	Williams et al., 2009
Beef-Candidates-List (GemQual)	CAPN2	Williams et al., 2009
Beef-Candidates-List (GemQual)	CAPN3	Williams et al., 2009
Beef-Candidates-List (GemQual)	CAPN4	Williams et al., 2009
Beef-Candidates-List (GemQual)	CAPZA1	Williams et al., 2009
Beef-Candidates-List (GemQual)	CASQ1	Williams et al., 2009
Beef-Candidates-List (GemQual)	CAST	Williams et al., 2009
Beef-Candidates-List (GemQual)	CD36	Williams et al., 2009
Beef-Candidates-List (GemQual)	Cdc42	Williams et al., 2009
Beef-Candidates-List (GemQual)	CDH15	Williams et al., 2009
Beef-Candidates-List (GemQual)	CEBPA	Williams et al., 2009
Beef-Candidates-List (GemQual)	CEBPB	Williams et al., 2009
Beef-Candidates-List (GemQual)	CEBPD	Williams et al., 2009
Beef-Candidates-List (GemQual)	CFL1	Williams et al., 2009
Beef-Candidates-List (GemQual)	CFL2	Williams et al., 2009
Beef-Candidates-List (GemQual)	CFTR	Williams et al., 2009
Beef-Candidates-List (GemQual)	CHAD	Williams et al., 2009
Beef-Candidates-List (GemQual)	CHRNA1	Williams et al., 2009
Beef-Candidates-List (GemQual)	CHRNB1	Williams et al., 2009
Beef-Candidates-List (GemQual)	CHRND	Williams et al., 2009
Beef-Candidates-List (GemQual)	CHRNE	Williams et al., 2009
Beef-Candidates-List (GemQual)	CHRNG	Williams et al., 2009
Beef-Candidates-List (GemQual)	CKM	Williams et al., 2009
Beef-Candidates-List (GemQual)	CLCN1	Williams et al., 2009
Beef-Candidates-List (GemQual)	CNTF	Williams et al., 2009
Beef-Candidates-List (GemQual)	COL12A1	Williams et al., 2009
Beef-Candidates-List (GemQual)	COL13A1	Williams et al., 2009
Beef-Candidates-List (GemQual)	COL14A1	Williams et al., 2009
Beef-Candidates-List (GemQual)	COL15A1	Williams et al., 2009
Beef-Candidates-List (GemQual)	COL18A1	Williams et al., 2009
Beef-Candidates-List (GemQual)	COL1A1	Williams et al., 2009
Beef-Candidates-List (GemQual)	COL1A2	Williams et al., 2009
Beef-Candidates-List (GemQual)	COL3A1	Williams et al., 2009
Beef-Candidates-List (GemQual)	COL4A1	Williams et al., 2009
Beef-Candidates-List (GemQual)	COL4A2	Williams et al., 2009
Beef-Candidates-List (GemQual)	COL4A3	Williams et al., 2009
Beef-Candidates-List (GemQual)	COL4A4	Williams et al., 2009
Beef-Candidates-List (GemQual)	COL4A5	Williams et al., 2009
Beef-Candidates-List (GemQual)	COL4A6	Williams et al., 2009
Beef-Candidates-List (GemQual)	COL5A1	Williams et al., 2009
Beef-Candidates-List (GemQual)	COL5A2	Williams et al., 2009
Beef-Candidates-List (GemQual)	COL5A3	Williams et al., 2009
Beef-Candidates-List (GemQual)	COL6A1	Williams et al., 2009
Beef-Candidates-List (GemQual)	COL6A2	Williams et al., 2009
Beef-Candidates-List (GemQual)	COL6A3	Williams et al., 2009
Beef-Candidates-List (GemQual)	COL7A1	Williams et al., 2009
Beef-Candidates-List (GemQual)	COL8A1	Williams et al., 2009
Beef-Candidates-List (GemQual)	COL8A2	Williams et al., 2009
Beef-Candidates-List (GemQual)	COL9A1	Williams et al., 2009
Beef-Candidates-List (GemQual)	COL9A2	Williams et al., 2009
Beef-Candidates-List (GemQual)	COL9A3	Williams et al., 2009
Beef-Candidates-List (GemQual)	COMP	Williams et al., 2009
Beef-Candidates-List (GemQual)	COX5B	Williams et al., 2009
Beef-Candidates-List (GemQual)	COX7A1	Williams et al., 2009
Beef-Candidates-List (GemQual)	CPE	Williams et al., 2009
Beef-Candidates-List (GemQual)	CPT1A	Williams et al., 2009
Beef-Candidates-List (GemQual)	CPT1B	Williams et al., 2009
Beef-Candidates-List (GemQual)	CPT2	Williams et al., 2009
Beef-Candidates-List (GemQual)	CRAT	Williams et al., 2009
Beef-Candidates-List (GemQual)	CREBBP	Williams et al., 2009
Beef-Candidates-List (GemQual)	CRH	Williams et al., 2009
Beef-Candidates-List (GemQual)	CRHR1	Williams et al., 2009
Beef-Candidates-List (GemQual)	CRHR2	Williams et al., 2009
Beef-Candidates-List (GemQual)	CRI1	Williams et al., 2009
Beef-Candidates-List (GemQual)	CROT	Williams et al., 2009
Beef-Candidates-List (GemQual)	CRTL1	Williams et al., 2009
Beef-Candidates-List (GemQual)	CS	Williams et al., 2009
Beef-Candidates-List (GemQual)	CSPG2	Williams et al., 2009
Beef-Candidates-List (GemQual)	CSRP3	Williams et al., 2009
Beef-Candidates-List (GemQual)	CTGF	Williams et al., 2009
Beef-Candidates-List (GemQual)	CTRB1	Williams et al., 2009
Beef-Candidates-List (GemQual)	CTRC	Williams et al., 2009
Beef-Candidates-List (GemQual)	CTSB	Williams et al., 2009
Beef-Candidates-List (GemQual)	CTSC	Williams et al., 2009
Beef-Candidates-List (GemQual)	CTSD	Williams et al., 2009
Beef-Candidates-List (GemQual)	CTSE	Williams et al., 2009
Beef-Candidates-List (GemQual)	CTSF	Williams et al., 2009
Beef-Candidates-List (GemQual)	CTSG	Williams et al., 2009
Beef-Candidates-List (GemQual)	CTSH	Williams et al., 2009
Beef-Candidates-List (GemQual)	CTSK	Williams et al., 2009
Beef-Candidates-List (GemQual)	CTSL	Williams et al., 2009
Beef-Candidates-List (GemQual)	CTSL2	Williams et al., 2009
Beef-Candidates-List (GemQual)	CTSLL1	Williams et al., 2009
Beef-Candidates-List (GemQual)	CTSLL2	Williams et al., 2009
Beef-Candidates-List (GemQual)	CTSLL3	Williams et al., 2009
Beef-Candidates-List (GemQual)	CTSO	Williams et al., 2009
Beef-Candidates-List (GemQual)	CTSS	Williams et al., 2009
Beef-Candidates-List (GemQual)	CTSW	Williams et al., 2009
Beef-Candidates-List (GemQual)	CTSZ	Williams et al., 2009
Beef-Candidates-List (GemQual)	CYP1A1	Williams et al., 2009
Beef-Candidates-List (GemQual)	DAG1	Williams et al., 2009
Beef-Candidates-List (GemQual)	DBI	Williams et al., 2009
Beef-Candidates-List (GemQual)	DCN	Williams et al., 2009
Beef-Candidates-List (GemQual)	DES	Williams et al., 2009
Beef-Candidates-List (GemQual)	DF	Williams et al., 2009
Beef-Candidates-List (GemQual)	DGAT1	Williams et al., 2009
Beef-Candidates-List (GemQual)	DGAT2	Williams et al., 2009
Beef-Candidates-List (GemQual)	DIO1	Williams et al., 2009
Beef-Candidates-List (GemQual)	DIO2	Williams et al., 2009
Beef-Candidates-List (GemQual)	DIO3	Williams et al., 2009
Beef-Candidates-List (GemQual)	DLK1	Williams et al., 2009
Beef-Candidates-List (GemQual)	DMD	Williams et al., 2009
Beef-Candidates-List (GemQual)	DTNA	Williams et al., 2009
Beef-Candidates-List (GemQual)	DTNB	Williams et al., 2009
Beef-Candidates-List (GemQual)	EGR2	Williams et al., 2009
Beef-Candidates-List (GemQual)	ELN	Williams et al., 2009
Beef-Candidates-List (GemQual)	EMD	Williams et al., 2009
Beef-Candidates-List (GemQual)	ENG	Williams et al., 2009
Beef-Candidates-List (GemQual)	ENO2	Williams et al., 2009
Beef-Candidates-List (GemQual)	ENO3	Williams et al., 2009
Beef-Candidates-List (GemQual)	FABP3	Williams et al., 2009
Beef-Candidates-List (GemQual)	FABP4	Williams et al., 2009
Beef-Candidates-List (GemQual)	FABP5	Williams et al., 2009
Beef-Candidates-List (GemQual)	FASN	Williams et al., 2009
Beef-Candidates-List (GemQual)	FATP	Williams et al., 2009
Beef-Candidates-List (GemQual)	FBL	Williams et al., 2009
Beef-Candidates-List (GemQual)	FBN1	Williams et al., 2009
Beef-Candidates-List (GemQual)	FBN2	Williams et al., 2009
Beef-Candidates-List (GemQual)	FBP1	Williams et al., 2009
Beef-Candidates-List (GemQual)	FDFT1	Williams et al., 2009
Beef-Candidates-List (GemQual)	FGF	Williams et al., 2009
Beef-Candidates-List (GemQual)	FGF6	Williams et al., 2009
Beef-Candidates-List (GemQual)	FGFR	Williams et al., 2009
Beef-Candidates-List (GemQual)	FKHR	Williams et al., 2009
Beef-Candidates-List (GemQual)	FLNA	Williams et al., 2009
Beef-Candidates-List (GemQual)	FMOD	Williams et al., 2009
Beef-Candidates-List (GemQual)	FN1	Williams et al., 2009
Beef-Candidates-List (GemQual)	FOXC2	Williams et al., 2009
Beef-Candidates-List (GemQual)	FST	Williams et al., 2009
Beef-Candidates-List (GemQual)	G6PD	Williams et al., 2009
Beef-Candidates-List (GemQual)	G6PT1	Williams et al., 2009
Beef-Candidates-List (GemQual)	GAA	Williams et al., 2009
Beef-Candidates-List (GemQual)	GAL	Williams et al., 2009
Beef-Candidates-List (GemQual)	GDAP1	Williams et al., 2009
Beef-Candidates-List (GemQual)	GDF1	Williams et al., 2009
Beef-Candidates-List (GemQual)	GDF11	Williams et al., 2009
Beef-Candidates-List (GemQual)	GDF8	Williams et al., 2009
Beef-Candidates-List (GemQual)	GH1	Williams et al., 2009
Beef-Candidates-List (GemQual)	GHR	Williams et al., 2009
Beef-Candidates-List (GemQual)	GHRELIN	Williams et al., 2009
Beef-Candidates-List (GemQual)	GHRHR	Williams et al., 2009
Beef-Candidates-List (GemQual)	GJB1	Williams et al., 2009
Beef-Candidates-List (GemQual)	GPC1	Williams et al., 2009
Beef-Candidates-List (GemQual)	GPC2	Williams et al., 2009
Beef-Candidates-List (GemQual)	GPC3	Williams et al., 2009
Beef-Candidates-List (GemQual)	GPC4	Williams et al., 2009
Beef-Candidates-List (GemQual)	GPC5	Williams et al., 2009
Beef-Candidates-List (GemQual)	GPC6	Williams et al., 2009
Beef-Candidates-List (GemQual)	GPD1	Williams et al., 2009
Beef-Candidates-List (GemQual)	GPD2	Williams et al., 2009
Beef-Candidates-List (GemQual)	GPI	Williams et al., 2009
Beef-Candidates-List (GemQual)	GPR24	Williams et al., 2009
Beef-Candidates-List (GemQual)	GRB10	Williams et al., 2009
Beef-Candidates-List (GemQual)	GSK3B	Williams et al., 2009
Beef-Candidates-List (GemQual)	GUSB	Williams et al., 2009
Beef-Candidates-List (GemQual)	GYG	Williams et al., 2009
Beef-Candidates-List (GemQual)	GYS1	Williams et al., 2009
Beef-Candidates-List (GemQual)	GYS2	Williams et al., 2009
Beef-Candidates-List (GemQual)	GZMH	Williams et al., 2009
Beef-Candidates-List (GemQual)	HADHSC	Williams et al., 2009
Beef-Candidates-List (GemQual)	HAT	Williams et al., 2009
Beef-Candidates-List (GemQual)	HAT1	Williams et al., 2009
Beef-Candidates-List (GemQual)	HCRT	Williams et al., 2009
Beef-Candidates-List (GemQual)	HCRTR1	Williams et al., 2009
Beef-Candidates-List (GemQual)	HCRTR2	Williams et al., 2009
Beef-Candidates-List (GemQual)	HDAC1	Williams et al., 2009
Beef-Candidates-List (GemQual)	HDAC4	Williams et al., 2009
Beef-Candidates-List (GemQual)	HGF	Williams et al., 2009
Beef-Candidates-List (GemQual)	HK2	Williams et al., 2009
Beef-Candidates-List (GemQual)	HNF4A	Williams et al., 2009
Beef-Candidates-List (GemQual)	HSL	Williams et al., 2009
Beef-Candidates-List (GemQual)	HSPG2	Williams et al., 2009
Beef-Candidates-List (GemQual)	ICDH	Williams et al., 2009
Beef-Candidates-List (GemQual)	ID4	Williams et al., 2009
Beef-Candidates-List (GemQual)	IDH1	Williams et al., 2009
Beef-Candidates-List (GemQual)	IGF1	Williams et al., 2009
Beef-Candidates-List (GemQual)	IGF1R	Williams et al., 2009
Beef-Candidates-List (GemQual)	IGF2	Williams et al., 2009
Beef-Candidates-List (GemQual)	IGF2R	Williams et al., 2009
Beef-Candidates-List (GemQual)	IGFBP1	Williams et al., 2009
Beef-Candidates-List (GemQual)	IGFBP2	Williams et al., 2009
Beef-Candidates-List (GemQual)	IGFBP3	Williams et al., 2009
Beef-Candidates-List (GemQual)	IGFBP4	Williams et al., 2009
Beef-Candidates-List (GemQual)	IGFBP5	Williams et al., 2009
Beef-Candidates-List (GemQual)	IL6	Williams et al., 2009
Beef-Candidates-List (GemQual)	IL6R	Williams et al., 2009
Beef-Candidates-List (GemQual)	INS	Williams et al., 2009
Beef-Candidates-List (GemQual)	INSR	Williams et al., 2009
Beef-Candidates-List (GemQual)	ITGA11	Williams et al., 2009
Beef-Candidates-List (GemQual)	ITGA7	Williams et al., 2009
Beef-Candidates-List (GemQual)	ITGAV	Williams et al., 2009
Beef-Candidates-List (GemQual)	ITGB1	Williams et al., 2009
Beef-Candidates-List (GemQual)	ITGB1BP2	Williams et al., 2009
Beef-Candidates-List (GemQual)	ITGB3	Williams et al., 2009
Beef-Candidates-List (GemQual)	LAMA2	Williams et al., 2009
Beef-Candidates-List (GemQual)	LCAT	Williams et al., 2009
Beef-Candidates-List (GemQual)	LDHA	Williams et al., 2009
Beef-Candidates-List (GemQual)	LDHB	Williams et al., 2009
Beef-Candidates-List (GemQual)	LEP	Williams et al., 2009
Beef-Candidates-List (GemQual)	LEPR	Williams et al., 2009
Beef-Candidates-List (GemQual)	LOX	Williams et al., 2009
Beef-Candidates-List (GemQual)	LOXL1	Williams et al., 2009
Beef-Candidates-List (GemQual)	LOXL2	Williams et al., 2009
Beef-Candidates-List (GemQual)	LOXL3	Williams et al., 2009
Beef-Candidates-List (GemQual)	LPL	Williams et al., 2009
Beef-Candidates-List (GemQual)	LUM	Williams et al., 2009
Beef-Candidates-List (GemQual)	MADH2	Williams et al., 2009
Beef-Candidates-List (GemQual)	MADH3	Williams et al., 2009
Beef-Candidates-List (GemQual)	MADH4	Williams et al., 2009
Beef-Candidates-List (GemQual)	MADH6	Williams et al., 2009
Beef-Candidates-List (GemQual)	MADH7	Williams et al., 2009
Beef-Candidates-List (GemQual)	MB	Williams et al., 2009
Beef-Candidates-List (GemQual)	MC1R	Williams et al., 2009
Beef-Candidates-List (GemQual)	MC2R	Williams et al., 2009
Beef-Candidates-List (GemQual)	MC3R	Williams et al., 2009
Beef-Candidates-List (GemQual)	MC4R	Williams et al., 2009
Beef-Candidates-List (GemQual)	MC5R	Williams et al., 2009
Beef-Candidates-List (GemQual)	MCC1	Williams et al., 2009
Beef-Candidates-List (GemQual)	MCC2	Williams et al., 2009
Beef-Candidates-List (GemQual)	MDFI	Williams et al., 2009
Beef-Candidates-List (GemQual)	ME3	Williams et al., 2009
Beef-Candidates-List (GemQual)	MEF2A	Williams et al., 2009
Beef-Candidates-List (GemQual)	MEF2C	Williams et al., 2009
Beef-Candidates-List (GemQual)	MET	Williams et al., 2009
Beef-Candidates-List (GemQual)	MIBP	Williams et al., 2009
Beef-Candidates-List (GemQual)	MMP1	Williams et al., 2009
Beef-Candidates-List (GemQual)	MMP2	Williams et al., 2009
Beef-Candidates-List (GemQual)	MMP3	Williams et al., 2009
Beef-Candidates-List (GemQual)	MMP9	Williams et al., 2009
Beef-Candidates-List (GemQual)	MSC	Williams et al., 2009
Beef-Candidates-List (GemQual)	MTATP6	Williams et al., 2009
Beef-Candidates-List (GemQual)	MTCO2	Williams et al., 2009
Beef-Candidates-List (GemQual)	MTM1	Williams et al., 2009
Beef-Candidates-List (GemQual)	MTP	Williams et al., 2009
Beef-Candidates-List (GemQual)	MUT	Williams et al., 2009
Beef-Candidates-List (GemQual)	MYEF2	Williams et al., 2009
Beef-Candidates-List (GemQual)	MYF5	Williams et al., 2009
Beef-Candidates-List (GemQual)	MYF6	Williams et al., 2009
Beef-Candidates-List (GemQual)	MYH1	Williams et al., 2009
Beef-Candidates-List (GemQual)	MYH2	Williams et al., 2009
Beef-Candidates-List (GemQual)	MYH3	Williams et al., 2009
Beef-Candidates-List (GemQual)	MYH4	Williams et al., 2009
Beef-Candidates-List (GemQual)	MYH7	Williams et al., 2009
Beef-Candidates-List (GemQual)	MYH8	Williams et al., 2009
Beef-Candidates-List (GemQual)	MYL1	Williams et al., 2009
Beef-Candidates-List (GemQual)	MYL2	Williams et al., 2009
Beef-Candidates-List (GemQual)	MYL3	Williams et al., 2009
Beef-Candidates-List (GemQual)	MYLK	Williams et al., 2009
Beef-Candidates-List (GemQual)	MYLK2	Williams et al., 2009
Beef-Candidates-List (GemQual)	MYOD1	Williams et al., 2009
Beef-Candidates-List (GemQual)	MYOG	Williams et al., 2009
Beef-Candidates-List (GemQual)	MYOZ	Williams et al., 2009
Beef-Candidates-List (GemQual)	MYST1	Williams et al., 2009
Beef-Candidates-List (GemQual)	NCOA2	Williams et al., 2009
Beef-Candidates-List (GemQual)	NEB	Williams et al., 2009
Beef-Candidates-List (GemQual)	NEBL	Williams et al., 2009
Beef-Candidates-List (GemQual)	NFKB1	Williams et al., 2009
Beef-Candidates-List (GemQual)	NOTCH1	Williams et al., 2009
Beef-Candidates-List (GemQual)	NOTCH2	Williams et al., 2009
Beef-Candidates-List (GemQual)	NOTCH3	Williams et al., 2009
Beef-Candidates-List (GemQual)	NOTCH4	Williams et al., 2009
Beef-Candidates-List (GemQual)	NPY1R	Williams et al., 2009
Beef-Candidates-List (GemQual)	NPY2R	Williams et al., 2009
Beef-Candidates-List (GemQual)	NRAP	Williams et al., 2009
Beef-Candidates-List (GemQual)	OBSCN	Williams et al., 2009
Beef-Candidates-List (GemQual)	P4HA1	Williams et al., 2009
Beef-Candidates-List (GemQual)	P4HA2	Williams et al., 2009
Beef-Candidates-List (GemQual)	P4HB	Williams et al., 2009
Beef-Candidates-List (GemQual)	p53	Williams et al., 2009
Beef-Candidates-List (GemQual)	p63	Williams et al., 2009
Beef-Candidates-List (GemQual)	p73	Williams et al., 2009
Beef-Candidates-List (GemQual)	PACE	Williams et al., 2009
Beef-Candidates-List (GemQual)	PAI1	Williams et al., 2009
Beef-Candidates-List (GemQual)	PAI-1	Williams et al., 2009
Beef-Candidates-List (GemQual)	PAK	Williams et al., 2009
Beef-Candidates-List (GemQual)	PAX3	Williams et al., 2009
Beef-Candidates-List (GemQual)	PAX7	Williams et al., 2009
Beef-Candidates-List (GemQual)	PC	Williams et al., 2009
Beef-Candidates-List (GemQual)	PCAF	Williams et al., 2009
Beef-Candidates-List (GemQual)	PCCA	Williams et al., 2009
Beef-Candidates-List (GemQual)	PCCB	Williams et al., 2009
Beef-Candidates-List (GemQual)	PCK1	Williams et al., 2009
Beef-Candidates-List (GemQual)	PCK2	Williams et al., 2009
Beef-Candidates-List (GemQual)	PCSK1	Williams et al., 2009
Beef-Candidates-List (GemQual)	PDHA1	Williams et al., 2009
Beef-Candidates-List (GemQual)	PDHA2	Williams et al., 2009
Beef-Candidates-List (GemQual)	PDHB	Williams et al., 2009
Beef-Candidates-List (GemQual)	PDK1	Williams et al., 2009
Beef-Candidates-List (GemQual)	PDK2	Williams et al., 2009
Beef-Candidates-List (GemQual)	PDK3	Williams et al., 2009
Beef-Candidates-List (GemQual)	PDLIM1	Williams et al., 2009
Beef-Candidates-List (GemQual)	PDP	Williams et al., 2009
Beef-Candidates-List (GemQual)	PFKM	Williams et al., 2009
Beef-Candidates-List (GemQual)	PFN1	Williams et al., 2009
Beef-Candidates-List (GemQual)	PGAM1	Williams et al., 2009
Beef-Candidates-List (GemQual)	PGAM2	Williams et al., 2009
Beef-Candidates-List (GemQual)	PGM1	Williams et al., 2009
Beef-Candidates-List (GemQual)	PHYH	Williams et al., 2009
Beef-Candidates-List (GemQual)	PKM2	Williams et al., 2009
Beef-Candidates-List (GemQual)	PKU-ALPHA	Williams et al., 2009
Beef-Candidates-List (GemQual)	PLOD	Williams et al., 2009
Beef-Candidates-List (GemQual)	PLOD2	Williams et al., 2009
Beef-Candidates-List (GemQual)	PLOD3	Williams et al., 2009
Beef-Candidates-List (GemQual)	PLTP	Williams et al., 2009
Beef-Candidates-List (GemQual)	PMCH	Williams et al., 2009
Beef-Candidates-List (GemQual)	PMP22	Williams et al., 2009
Beef-Candidates-List (GemQual)	POMC	Williams et al., 2009
Beef-Candidates-List (GemQual)	PPARA	Williams et al., 2009
Beef-Candidates-List (GemQual)	PPARD	Williams et al., 2009
Beef-Candidates-List (GemQual)	PPARG	Williams et al., 2009
Beef-Candidates-List (GemQual)	PPM2C	Williams et al., 2009
Beef-Candidates-List (GemQual)	PPP3CA	Williams et al., 2009
Beef-Candidates-List (GemQual)	PPP3CB	Williams et al., 2009
Beef-Candidates-List (GemQual)	PRDX5	Williams et al., 2009
Beef-Candidates-List (GemQual)	PRKAA1	Williams et al., 2009
Beef-Candidates-List (GemQual)	PRKAA2	Williams et al., 2009
Beef-Candidates-List (GemQual)	PRKAB1	Williams et al., 2009
Beef-Candidates-List (GemQual)	PRKAB2	Williams et al., 2009
Beef-Candidates-List (GemQual)	PRKAG1	Williams et al., 2009
Beef-Candidates-List (GemQual)	PRKAG2	Williams et al., 2009
Beef-Candidates-List (GemQual)	PRKAG3	Williams et al., 2009
Beef-Candidates-List (GemQual)	PRLR	Williams et al., 2009
Beef-Candidates-List (GemQual)	PSMA2	Williams et al., 2009
Beef-Candidates-List (GemQual)	PSMA3	Williams et al., 2009
Beef-Candidates-List (GemQual)	PSMA4	Williams et al., 2009
Beef-Candidates-List (GemQual)	PSMA6	Williams et al., 2009
Beef-Candidates-List (GemQual)	PSMB5	Williams et al., 2009
Beef-Candidates-List (GemQual)	PSMB8	Williams et al., 2009
Beef-Candidates-List (GemQual)	PSMB9	Williams et al., 2009
Beef-Candidates-List (GemQual)	PSME1	Williams et al., 2009
Beef-Candidates-List (GemQual)	PSME2	Williams et al., 2009
Beef-Candidates-List (GemQual)	PTK	Williams et al., 2009
Beef-Candidates-List (GemQual)	PVALB	Williams et al., 2009
Beef-Candidates-List (GemQual)	PXMP2	Williams et al., 2009
Beef-Candidates-List (GemQual)	PYGM	Williams et al., 2009
Beef-Candidates-List (GemQual)	RARG	Williams et al., 2009
Beef-Candidates-List (GemQual)	RDH5	Williams et al., 2009
Beef-Candidates-List (GemQual)	RXRB	Williams et al., 2009
Beef-Candidates-List (GemQual)	RYR1	Williams et al., 2009
Beef-Candidates-List (GemQual)	SCD	Williams et al., 2009
Beef-Candidates-List (GemQual)	SCDP	Williams et al., 2009
Beef-Candidates-List (GemQual)	SDC1	Williams et al., 2009
Beef-Candidates-List (GemQual)	SDC3	Williams et al., 2009
Beef-Candidates-List (GemQual)	SDC4	Williams et al., 2009
Beef-Candidates-List (GemQual)	SERPINA1	Williams et al., 2009
Beef-Candidates-List (GemQual)	SERPINA6	Williams et al., 2009
Beef-Candidates-List (GemQual)	SERPINA7	Williams et al., 2009
Beef-Candidates-List (GemQual)	SERPINI1	Williams et al., 2009
Beef-Candidates-List (GemQual)	SGCA	Williams et al., 2009
Beef-Candidates-List (GemQual)	SGCB	Williams et al., 2009
Beef-Candidates-List (GemQual)	SGCD	Williams et al., 2009
Beef-Candidates-List (GemQual)	SGCE	Williams et al., 2009
Beef-Candidates-List (GemQual)	SGCG	Williams et al., 2009
Beef-Candidates-List (GemQual)	SKI	Williams et al., 2009
Beef-Candidates-List (GemQual)	SLC16A1	Williams et al., 2009
Beef-Candidates-List (GemQual)	SLC16A3	Williams et al., 2009
Beef-Candidates-List (GemQual)	SLC16A4	Williams et al., 2009
Beef-Candidates-List (GemQual)	SLC16A5	Williams et al., 2009
Beef-Candidates-List (GemQual)	SLC16A6	Williams et al., 2009
Beef-Candidates-List (GemQual)	SLC16A7	Williams et al., 2009
Beef-Candidates-List (GemQual)	SLC2A1	Williams et al., 2009
Beef-Candidates-List (GemQual)	SLC2A2	Williams et al., 2009
Beef-Candidates-List (GemQual)	SLC2A3	Williams et al., 2009
Beef-Candidates-List (GemQual)	SLC2A3P	Williams et al., 2009
Beef-Candidates-List (GemQual)	SLC2A4	Williams et al., 2009
Beef-Candidates-List (GemQual)	SLC2A5	Williams et al., 2009
Beef-Candidates-List (GemQual)	SLC2A9	Williams et al., 2009
Beef-Candidates-List (GemQual)	SLC8A1	Williams et al., 2009
Beef-Candidates-List (GemQual)	SLC8A2	Williams et al., 2009
Beef-Candidates-List (GemQual)	SLC8A3	Williams et al., 2009
Beef-Candidates-List (GemQual)	SLT	Williams et al., 2009
Beef-Candidates-List (GemQual)	SMARCA2	Williams et al., 2009
Beef-Candidates-List (GemQual)	SOCS2	Williams et al., 2009
Beef-Candidates-List (GemQual)	SOCS3	Williams et al., 2009
Beef-Candidates-List (GemQual)	SP1	Williams et al., 2009
Beef-Candidates-List (GemQual)	SPARC	Williams et al., 2009
Beef-Candidates-List (GemQual)	SREBF1	Williams et al., 2009
Beef-Candidates-List (GemQual)	SREBF2	Williams et al., 2009
Beef-Candidates-List (GemQual)	STAT3	Williams et al., 2009
Beef-Candidates-List (GemQual)	STAT5A	Williams et al., 2009
Beef-Candidates-List (GemQual)	STAT5B	Williams et al., 2009
Beef-Candidates-List (GemQual)	SUR2	Williams et al., 2009
Beef-Candidates-List (GemQual)	SUSP1	Williams et al., 2009
Beef-Candidates-List (GemQual)	TCAP	Williams et al., 2009
Beef-Candidates-List (GemQual)	TCF12	Williams et al., 2009
Beef-Candidates-List (GemQual)	TG	Williams et al., 2009
Beef-Candidates-List (GemQual)	TGFB1	Williams et al., 2009
Beef-Candidates-List (GemQual)	TGFB3	Williams et al., 2009
Beef-Candidates-List (GemQual)	TGFBR1	Williams et al., 2009
Beef-Candidates-List (GemQual)	TGFBR2	Williams et al., 2009
Beef-Candidates-List (GemQual)	TGM2	Williams et al., 2009
Beef-Candidates-List (GemQual)	THBS1	Williams et al., 2009
Beef-Candidates-List (GemQual)	THBS2	Williams et al., 2009
Beef-Candidates-List (GemQual)	THBS3	Williams et al., 2009
Beef-Candidates-List (GemQual)	THBS4	Williams et al., 2009
Beef-Candidates-List (GemQual)	TKR	Williams et al., 2009
Beef-Candidates-List (GemQual)	TM4SF11	Williams et al., 2009
Beef-Candidates-List (GemQual)	TMOD	Williams et al., 2009
Beef-Candidates-List (GemQual)	TMOD2	Williams et al., 2009
Beef-Candidates-List (GemQual)	TMOD3	Williams et al., 2009
Beef-Candidates-List (GemQual)	TMOD4	Williams et al., 2009
Beef-Candidates-List (GemQual)	TMSB10	Williams et al., 2009
Beef-Candidates-List (GemQual)	TMSB4Y	Williams et al., 2009
Beef-Candidates-List (GemQual)	TNNC1	Williams et al., 2009
Beef-Candidates-List (GemQual)	TNNC2	Williams et al., 2009
Beef-Candidates-List (GemQual)	TNNI1	Williams et al., 2009
Beef-Candidates-List (GemQual)	TNNI2	Williams et al., 2009
Beef-Candidates-List (GemQual)	TNNI3	Williams et al., 2009
Beef-Candidates-List (GemQual)	TNNT1	Williams et al., 2009
Beef-Candidates-List (GemQual)	TNNT2	Williams et al., 2009
Beef-Candidates-List (GemQual)	TNNT3	Williams et al., 2009
Beef-Candidates-List (GemQual)	TPM1	Williams et al., 2009
Beef-Candidates-List (GemQual)	TPM2	Williams et al., 2009
Beef-Candidates-List (GemQual)	TPM3	Williams et al., 2009
Beef-Candidates-List (GemQual)	TPM4	Williams et al., 2009
Beef-Candidates-List (GemQual)	TRH	Williams et al., 2009
Beef-Candidates-List (GemQual)	TTN	Williams et al., 2009
Beef-Candidates-List (GemQual)	TUB	Williams et al., 2009
Beef-Candidates-List (GemQual)	UCP1	Williams et al., 2009
Beef-Candidates-List (GemQual)	UCP2	Williams et al., 2009
Beef-Candidates-List (GemQual)	UCP3	Williams et al., 2009
Beef-Candidates-List (GemQual)	UGP2	Williams et al., 2009
Beef-Candidates-List (GemQual)	UTRN	Williams et al., 2009
Beef-Candidates-List (GemQual)	VCL	Williams et al., 2009
Beef-Candidates-List (GemQual)	VEGF	Williams et al., 2009
Beef-Candidates-List (GemQual)	VIM	Williams et al., 2009
Beef-Candidates-List (GemQual)	VLDLR	Williams et al., 2009
Beef-Candidates-List (GemQual)	VTN	Williams et al., 2009
Beef-Candidates-List (GemQual)	WNT	Williams et al., 2009
Beef-Candidates-List (GemQual)	CAV3	Sevane et al., 2014
Beef-Candidates-List (GemQual)	CGGBP1	Sevane et al., 2014
Beef-Candidates-List (GemQual)	CSN3	Sevane et al., 2014
Beef-Candidates-List (GemQual)	HSPB1	Sevane et al., 2014
Beef-Candidates-List (GemQual)	RORA	Sevane et al., 2014
Beef-Candidates-List (GemQual)	TNFA	Sevane et al., 2014
Beef-Candidates-List (GemQual)	ATF4	Sevane et al., 2013
Beef-Candidates-List (GemQual)	BCL3	Sevane et al., 2013
Beef-Candidates-List (GemQual)	CPT1	Sevane et al., 2013
Beef-Candidates-List (GemQual)	FOXO1	Sevane et al., 2013
Beef-Candidates-List (GemQual)	MGAT1	Sevane et al., 2013
Beef-Candidates-List (GemQual)	PKA	Sevane et al., 2013
Beef-Candidates-List (GemQual)	PPARGC1A	Sevane et al., 2013
Beef-Candidates-List (GemQual)	SCAP	Sevane et al., 2013
Beef-Candidates-List (GemQual)	SIRT	Sevane et al., 2013
Stature-Candidates-List	ABL1	Guo et al., 2012
Stature-Candidates-List	QRFP	Guo et al., 2012
Stature-Candidates-List	LAMC3	Guo et al., 2012
Stature-Candidates-List	FIBCD1	Guo et al., 2012
Stature-Candidates-List	IGFAL	Guo et al., 2012
Stature-Candidates-List	HAGH	Guo et al., 2012
Stature-Candidates-List	HS3ST6	Guo et al., 2012
Stature-Candidates-List	AFM	Guo et al., 2012
Stature-Candidates-List	ALB2	Guo et al., 2012
Stature-Candidates-List	AFP	Guo et al., 2012
Stature-Candidates-List	FETA_Bovine	Guo et al., 2012
Stature-Candidates-List	IL8	Guo et al., 2012
Stature-Candidates-List	EFEMP1	Price et al., 2011
Stature-Candidates-List	ZBTB38	Price et al., 2011
Stature-Candidates-List	LCORL	Price et al., 2011
Stature-Candidates-List	HHIP	Price et al., 2011
Stature-Candidates-List	LIN28B	Price et al., 2011
Stature-Candidates-List	GPR126	Price et al., 2011
Stature-Candidates-List	CDK6	Price et al., 2011
Stature-Candidates-List	GNA12	Price et al., 2011
Stature-Candidates-List	PTCHI	Price et al., 2011
Stature-Candidates-List	HMGA2	Price et al., 2011
Stature-Candidates-List	SOCS2	Price et al., 2011
Stature-Candidates-List	TRIP11	Price et al., 2011
Stature-Candidates-List	ADAMTSL3	Price et al., 2011
Stature-Candidates-List	AGC1	Price et al., 2011
Stature-Candidates-List	FBNt	Price et al., 2011
Stature-Candidates-List	DYM	Price et al., 2011
Stature-Candidates-List	DOT1L	Price et al., 2011
Stature-Candidates-List	ADAMTS10	Price et al., 2011
Stature-Candidates-List	GDF5	Price et al., 2011
Stature-Candidates-List	BMP2	Price et al., 2011
Stature-Candidates-List	FBN1	Kemper et al., 2012
Stature-Candidates-List	NSD1	Kemper et al., 2012
Stature-Candidates-List	FBN2	Kemper et al., 2012
Stature-Candidates-List	CUL7	Kemper et al., 2012
Stature-Candidates-List	HRAS	Kemper et al., 2012
Stature-Candidates-List	FGFR3	Kemper et al., 2012
Stature-Candidates-List	NIPBL	Kemper et al., 2012
Stature-Candidates-List	GHR	Kemper et al., 2012
Stature-Candidates-List	ADAMTSL2	Kemper et al., 2012
Stature-Candidates-List	EVC2	Kemper et al., 2012
Stature-Candidates-List	PRKG2	Kemper et al., 2012
Stature-Candidates-List	ACAN	Kemper et al., 2012
Stature-Candidates-List	GH1	Kemper et al., 2012
Stature-Candidates-List	FGF4	Kemper et al., 2012
Stature-Candidates-List	COL10A1	Kemper et al., 2012
Stature-Candidates-List	ARSE	Kemper et al., 2012
Stature-Candidates-List	BBS1	Kemper et al., 2012
Stature-Candidates-List	BBS7	Kemper et al., 2012
Stature-Candidates-List	BRCA2	Kemper et al., 2012
Stature-Candidates-List	COL11A1	Kemper et al., 2012
Stature-Candidates-List	CYP19A1	Kemper et al., 2012
Stature-Candidates-List	EIF2AK3	Kemper et al., 2012
Stature-Candidates-List	EXT1	Kemper et al., 2012
Stature-Candidates-List	FANCC	Kemper et al., 2012
Stature-Candidates-List	FANCE	Kemper et al., 2012
Stature-Candidates-List	FLNB	Kemper et al., 2012
Stature-Candidates-List	GALNS	Kemper et al., 2012
Stature-Candidates-List	GHSR	Kemper et al., 2012
Stature-Candidates-List	IHH	Kemper et al., 2012
Stature-Candidates-List	KCNJ2	Kemper et al., 2012
Stature-Candidates-List	PTCH1	Kemper et al., 2012
Stature-Candidates-List	RNF135	Kemper et al., 2012
Stature-Candidates-List	RPL5	Kemper et al., 2012
Stature-Candidates-List	RUNX2	Kemper et al., 2012
Stature-Candidates-List	SLC39A13	Kemper et al., 2012
Stature-Candidates-List	TBX15	Kemper et al., 2012
Stature-Candidates-List	PLAG1	Kemper et al., 2012
Stature-Candidates-List	CHCHD7	Kemper et al., 2012
Stature-Candidates-List	ANAPC13	Price et al., 2011
Stature-Candidates-List	MTMR11	Price et al., 2011
Stature-Candidates-List	SPAG17	Price et al., 2011
Stature-Candidates-List	SCMH1	Price et al., 2011
Stature-Candidates-List	PEX1	Price et al., 2011
Stature-Candidates-List	WDR60	Price et al., 2011
Stature-Candidates-List	NUP37	Price et al., 2011
Stature-Candidates-List	IGF1	Price et al., 2011
Stature-Candidates-List	NCAPG	Price et al., 2011
Stature-Candidates-List	FREM1	Price et al., 2011
Stature-Candidates-List	FBP2	Price et al., 2011
Stature-Candidates-List	ZNF462	Price et al., 2011
Stature-Candidates-List	PALM2-AKAP2	Price et al., 2011
Stature-Candidates-List	PAPPA	Price et al., 2011
Stature-Candidates-List	BAT3	Price et al., 2011
Stature-Candidates-List	HLA class 3	Price et al., 2011
Stature-Candidates-List	FUBP3	Price et al., 2011
Stature-Candidates-List	DLEU7	Price et al., 2011
Stature-Candidates-List	UQCC	Price et al., 2011
Stature-Candidates-List	LTBP1	Price et al., 2011
Stature-Candidates-List	RDHE2	Price et al., 2011
Stature-Candidates-List	PXMP3	Price et al., 2011
Stature-Candidates-List	GLT25D2	Price et al., 2011
Stature-Candidates-List	ANKFN1	Price et al., 2011
Stature-Candidates-List	NOG	Price et al., 2011
Stature-Candidates-List	TBX4	Price et al., 2011
Stature-Candidates-List	BCAS3	Price et al., 2011
Stature-Candidates-List	CRLF3	Price et al., 2011
Stature-Candidates-List	KRT23	Price et al., 2011
Stature-Candidates-List	ADAMTS17	Price et al., 2011
Stature-Candidates-List	SH3GL3	Price et al., 2011
Stature-Candidates-List	ATXN3	Price et al., 2011
Stature-Candidates-List	HMGA1	Price et al., 2011
Stature-Candidates-List	C6orf106	Price et al., 2011
Stature-Candidates-List	ANKS1	Price et al., 2011
Stature-Candidates-List	SUPT3H	Price et al., 2011
Stature-Candidates-List	HLA class III	Price et al., 2011
Stature-Candidates-List	HIST1H1D	Price et al., 2011
Stature-Candidates-List	BMP6	Price et al., 2011
Stature-Candidates-List	CABLES1	Price et al., 2011
Stature-Candidates-List	RBBP8	Price et al., 2011
