# Supplementary material for: An interpretive review of selective sweep studies in Bos taurus cattle populations: identification of unique and shared selection signals across breeds
Source: Front Genet. 2015 May 13;6:167. doi: 10.3389/fgene.2015.00167 (PMC4429627; doi:10.3389/fgene.2015.00167)
Supplement: Supplementary file 4 [file Table4.XLSX]

## Sheet: Suppl Table S4
Supplementary Material: Gutierrez-Gil et al. An interpretive review of selective sweep studies in Bos taurus cattle populations: identification of unique and shared selection signals across breeds.
Supplementary Table S4. Total list of genes extracted with BioMart (http://www.ensembl.org/biomart/martview/) from the genomic intervals of the 409 Core Selection Sweeps (CSSs) defined in this Review.
Note: The list is first sorted based on the four categories of CSSs considered: Single-breed CSSs, Two-to-Four-breed CSSs, Multi-breed CSSs and Unique-HapMap CSSs) and then by genomic position.
Total number of positional candidadate gene	Number within CSS Category	CSS Category	Ensembl Gene ID	Chromosome Name	Gene Start (bp)	Gene End (bp)	Strand	Gene symbol	WikiGene Description
1	1	Single-breed CSS	ENSBTAG00000009851	1	25620170	26210494	-1	ROBO1	roundabout, axon guidance receptor, homolog 1 (Drosophila)
2	2	Single-breed CSS	ENSBTAG00000005155	1	37875395	37952674	1	ARL13B	ADP-ribosylation factor-like 13B
3	3	Single-breed CSS	ENSBTAG00000005162	1	37915516	37930838	-1	STX19	syntaxin 19
4	4	Single-breed CSS	ENSBTAG00000015662	1	46088714	46161410	-1	IMPG2	interphotoreceptor matrix proteoglycan 2
5	5	Single-breed CSS	ENSBTAG00000016932	1	46162638	46317067	-1	LOC507820	sentrin-specific protease 7-like
6	6	Single-breed CSS	ENSBTAG00000018731	1	46322718	46323776	1	FAM172BP	family with sequence similarity 172, member B, pseudogene
7	7	Single-breed CSS	ENSBTAG00000024027	1	46339132	46343357	-1	TRMT10C	RNA (guanine-9-) methyltransferase domain containing 1
8	8	Single-breed CSS	ENSBTAG00000015069	1	46355783	46370616	1	PCNP	PEST proteolytic signal containing nuclear protein
9	9	Single-breed CSS	ENSBTAG00000013460	1	46382671	46412050	-1	ZBTB11	zinc finger and BTB domain containing 11
10	10	Single-breed CSS	ENSBTAG00000013461	1	46415223	46420721	-1	RPL24	ribosomal protein L24
11	11	Single-breed CSS	ENSBTAG00000013464	1	46431094	46452391	1	CEP97	centrosomal protein 97kDa
12	12	Single-breed CSS	ENSBTAG00000013465	1	46464509	46518744	1	NXPE3	neurexophilin and PC-esterase domain family, member 3
13	13	Single-breed CSS	ENSBTAG00000010987	1	46543385	46554479	1	NFKBIZ	nuclear factor of kappa light polypeptide gene enhancer in B-cells inhibitor, zeta
14	14	Single-breed CSS	ENSBTAG00000000088	1	50332272	50558841	1	ALCAM	activated leukocyte cell adhesion molecule
15	15	Single-breed CSS	ENSBTAG00000014157	1	64552516	64557030	1	C3orf30
16	16	Single-breed CSS	ENSBTAG00000013069	1	66854942	66900462	-1	IQCB1	IQ motif containing B1
17	17	Single-breed CSS	ENSBTAG00000013070	1	66900639	66956302	1	EAF2	ELL associated factor 2
18	18	Single-breed CSS	ENSBTAG00000033166	1	66968007	67009449	1	LOC516421	solute carrier family 15 member 2-like
19	19	Single-breed CSS	ENSBTAG00000033166	1	66968007	67009449	1	SLC15A2	solute carrier family 15 (H+/peptide transporter), member 2
20	20	Single-breed CSS	ENSBTAG00000006724	1	72708757	72726620	1	PPP1R2	protein phosphatase 1, regulatory (inhibitor) subunit 2
21	21	Single-breed CSS	ENSBTAG00000003378	1	72758744	72926385	1	ACAP2	ArfGAP with coiled-coil, ankyrin repeat and PH domains 2
22	22	Single-breed CSS	ENSBTAG00000011139	1	102337857	102409795	1	BCHE	butyrylcholinesterase
23	23	Single-breed CSS	ENSBTAG00000012120	1	111830980	111853985	-1	TIPARP	TCDD-inducible poly(ADP-ribose) polymerase
24	24	Single-breed CSS	ENSBTAG00000007331	1	123322467	123444003	1	PLOD2	procollagen-lysine, 2-oxoglutarate 5-dioxygenase 2
25	25	Single-breed CSS	ENSBTAG00000013602	1	140741647	140863405	-1	BRWD1	bromodomain and WD repeat domain containing 1
26	26	Single-breed CSS	ENSBTAG00000018768	1	140906955	140913324	-1	HMGN1	high mobility group nucleosome binding domain 1
27	27	Single-breed CSS	ENSBTAG00000023106	1	140923414	140933074	-1	LOC534913	mariner-like transposase
28	28	Single-breed CSS	ENSBTAG00000018607	1	145940972	145973811	-1	TSPEAR	thrombospondin-type laminin G domain and EAR repeats
29	29	Single-breed CSS	ENSBTAG00000018610	1	145996975	145997666	1	KRTAP12-2	keratin associated protein 12-2
30	30	Single-breed CSS	ENSBTAG00000030862	1	146010006	146010491	-1	LOC100295858	keratin associated protein 12-2-like
31	31	Single-breed CSS	ENSBTAG00000019269	1	147542825	147572432	1	COL6A2	collagen, type VI, alpha 2
32	32	Single-breed CSS	ENSBTAG00000020404	1	147582685	147598147	-1	FTCD	formiminotransferase cyclodeaminase
33	33	Single-breed CSS	ENSBTAG00000020409	1	147600282	147615974	-1	SPATC1L	spermatogenesis and centriole associated 1-like
34	34	Single-breed CSS	ENSBTAG00000018936	1	147623691	147654154	-1	LSS	lanosterol synthase (2,3-oxidosqualene-lanosterol cyclase)
35	35	Single-breed CSS	ENSBTAG00000003148	1	147665788	147706423	-1	MCM3AP	minichromosome maintenance complex component 3 associated protein
36	36	Single-breed CSS	ENSBTAG00000003161	1	147707850	147712115	1	YBEY	ybeY metallopeptidase (putative)
37	37	Single-breed CSS	ENSBTAG00000021984	1	147717838	147728673	-1	C1H21orf58	chromosome 1 open reading frame, human C21orf58
38	38	Single-breed CSS	ENSBTAG00000030670	1	147736441	147840896	1	PCNT	pericentrin
39	39	Single-breed CSS	ENSBTAG00000011495	1	147856757	147977430	1	DIP2A	DIP2 disco-interacting protein 2 homolog A (Drosophila)
40	40	Single-breed CSS	ENSBTAG00000004777	1	148009651	148016981	-1	S100B	S100 calcium binding protein B
41	41	Single-breed CSS	ENSBTAG00000006479	1	153971502	154021605	1	CAPN7	calpain 7
42	42	Single-breed CSS	ENSBTAG00000023377	1	154024457	154103515	-1	SH3BP5	SH3-domain binding protein 5 (BTK-associated)
43	43	Single-breed CSS	ENSBTAG00000030592	1	154150028	154150249	1	UBL5	ubiquitin-like 5
44	44	Single-breed CSS	ENSBTAG00000023375	1	154171377	154187728	-1	METTL6	methyltransferase like 6
45	45	Single-breed CSS	ENSBTAG00000019202	1	154187644	154200073	1	EAF1	ELL associated factor 1
46	46	Single-breed CSS	ENSBTAG00000040193	1	154218714	154285721	-1	COLQ	collagen-like tail subunit (single strand of homotrimer) of asymmetric acetylcholinesterase
47	47	Single-breed CSS	ENSBTAG00000003718	1	154337506	154376271	-1	HACL1	2-hydroxyacyl-CoA lyase 1
48	48	Single-breed CSS	ENSBTAG00000019129	1	154375851	154416952	1	BTD	biotinidase
49	49	Single-breed CSS	ENSBTAG00000024815	1	154443133	154568336	-1	ANKRD28	ankyrin repeat domain 28
50	50	Single-breed CSS	ENSBTAG00000004267	2	38004587	38112887	1	CCDC148	coiled-coil domain containing 148
51	51	Single-breed CSS	ENSBTAG00000012801	2	38326897	38363855	-1	UPP2	uridine phosphorylase 2
52	52	Single-breed CSS	ENSBTAG00000019337	2	38549887	38599514	1	ACVR1C	activin A receptor, type IC
53	53	Single-breed CSS	ENSBTAG00000008329	2	38682030	38711144	1	CYTIP	cytohesin 1 interacting protein
54	54	Single-breed CSS	ENSBTAG00000012912	2	38780333	38785787	1	ERMN	ermin, ERM-like protein
55	55	Single-breed CSS	ENSBTAG00000017376	2	38796689	38838127	-1	GALNT5	UDP-N-acetyl-alpha-D-galactosamine:polypeptide N-acetylgalactosaminyltransferase 5 (GalNAc-T5)
56	56	Single-breed CSS	ENSBTAG00000032289	2	53065587	53732838	-1	ARHGAP15	Rho GTPase activating protein 15
57	57	Single-breed CSS	ENSBTAG00000006420	2	91395347	91461311	1	BMPR2	bone morphogenetic protein receptor, type II (serine/threonine kinase)
58	58	Single-breed CSS	ENSBTAG00000018746	2	91475505	91548842	1	FAM117B	family with sequence similarity 117, member B
59	59	Single-breed CSS	ENSBTAG00000008673	2	91558392	91613155	-1	ICA1L	islet cell autoantigen 1,69kDa-like
60	60	Single-breed CSS	ENSBTAG00000015424	2	91621732	91645548	-1	WDR12	WD repeat domain 12
61	61	Single-breed CSS	ENSBTAG00000016000	2	91658159	91726299	1	CARF	amyotrophic lateral sclerosis 2 (juvenile) chromosome region, candidate 8
62	62	Single-breed CSS	ENSBTAG00000014469	2	91732677	91887415	1	NBEAL1	neurobeachin-like 1
63	63	Single-breed CSS	ENSBTAG00000014469	2	91732677	91887415	1	LOC785365	neurobeachin-like protein 1-like
64	64	Single-breed CSS	ENSBTAG00000000851	2	91899069	91943225	1	CYP20A1	cytochrome P450, family 20, subfamily A, polypeptide 1
65	65	Single-breed CSS	ENSBTAG00000011017	2	91960475	92057920	1	ABI2	abl-interactor 2
66	66	Single-breed CSS	ENSBTAG00000027201	2	92068092	92126362	-1	RAPH1	Ras association (RalGDS/AF-6) and pleckstrin homology domains 1
67	67	Single-breed CSS	ENSBTAG00000018543	2	107145491	107169192	1	VIL1	villin 1
68	68	Single-breed CSS	ENSBTAG00000016572	2	107174362	107245866	-1	USP37	ubiquitin specific peptidase 37
69	69	Single-breed CSS	ENSBTAG00000003807	2	107256013	107289222	1	RQCD1	RCD1 required for cell differentiation1 homolog (S. pombe)
70	70	Single-breed CSS	ENSBTAG00000003809	2	107298620	107321320	1	PLCD4	phospholipase C, delta 4
71	71	Single-breed CSS	ENSBTAG00000026772	2	107322277	107338174	-1	ZNF142	zinc finger protein 142
72	72	Single-breed CSS	ENSBTAG00000003813	2	107341872	107345830	1	BCS1L	BCS1-like (S. cerevisiae)
73	73	Single-breed CSS	ENSBTAG00000003817	2	107346299	107355558	-1	RNF25	ring finger protein 25
74	74	Single-breed CSS	ENSBTAG00000003819	2	107356024	107382298	1	STK36	serine/threonine kinase 36
75	75	Single-breed CSS	ENSBTAG00000018415	2	107412038	107428757	1	TTLL4	tubulin tyrosine ligase-like family, member 4
76	76	Single-breed CSS	ENSBTAG00000013489	2	107462687	107504968	1	CYP27A1	cytochrome P450, family 27, subfamily A, polypeptide 1
77	77	Single-breed CSS	ENSBTAG00000013492	2	107509452	107516981	-1	PRKAG3	protein kinase, AMP-activated, gamma 3 non-catalytic subunit
78	78	Single-breed CSS	ENSBTAG00000013990	2	107544683	107556681	1	WNT6	wingless-type MMTV integration site family, member 6
79	79	Single-breed CSS	ENSBTAG00000009217	2	107564021	107576619	1	WNT10A	wingless-type MMTV integration site family, member 10A
80	80	Single-breed CSS	ENSBTAG00000018502	2	119777718	119932189	1	ARMC9	armadillo repeat containing 9
81	81	Single-breed CSS	ENSBTAG00000001359	2	119989628	119990869	1	B3GNT7	UDP-GlcNAc:betaGal beta-1,3-N-acetylglucosaminyltransferase 7
82	82	Single-breed CSS	ENSBTAG00000001357	2	120002011	120003207	1	LOC506376	protein arginine N-methyltransferase 1-like
83	83	Single-breed CSS	ENSBTAG00000016174	2	120039585	120049214	-1	NCL	nucleolin
84	84	Single-breed CSS	ENSBTAG00000047524	2	125010196	125011119	1	TMEM200B	transmembrane protein 200B
85	85	Single-breed CSS	ENSBTAG00000006667	2	125014818	125113212	-1	EPB41	erythrocyte membrane protein band 4.1 (elliptocytosis 1, RH-linked)
86	86	Single-breed CSS	ENSBTAG00000011193	2	130783987	130788357	-1	C1QC	complement component 1, q subcomponent, C chain
87	87	Single-breed CSS	ENSBTAG00000007153	2	130792855	130795743	-1	C1QA	complement component 1, q subcomponent, A chain
88	88	Single-breed CSS	ENSBTAG00000020102	2	130830285	130858979	-1	EPHA8	EPH receptor A8
89	89	Single-breed CSS	ENSBTAG00000008510	2	136362255	136444097	1	FBXO42	F-box protein 42
90	90	Single-breed CSS	ENSBTAG00000014221	2	136457565	136461977	1	RSG1	REM2 and RAB-like small GTPase 1
91	91	Single-breed CSS	ENSBTAG00000005670	2	136480737	136491543	1	ARHGEF19	Rho guanine nucleotide exchange factor (GEF) 19
92	92	Single-breed CSS	ENSBTAG00000000815	2	136525537	136551769	1	EPHA2	EPH receptor A2
93	93	Single-breed CSS	ENSBTAG00000034680	2	136610244	136617316	1	FAM131C	family with sequence similarity 131, member C
94	94	Single-breed CSS	ENSBTAG00000034674	2	136618334	136630339	-1	CLCNKA	chloride channel Ka
95	95	Single-breed CSS	ENSBTAG00000034674	2	136618334	136630339	-1	LOC101909378	chloride channel protein ClC-Ka-like
96	96	Single-breed CSS	ENSBTAG00000010940	2	136635160	136637353	1	HSPB7	heat shock 27kDa protein family, member 7 (cardiovascular)
97	97	Single-breed CSS	ENSBTAG00000010940	2	136635160	136637353	1	LOC101909445	heat shock protein beta-7-like
98	98	Single-breed CSS	ENSBTAG00000010938	2	136647774	136650918	-1	C2H1orf64	chromosome 2 open reading frame, human C1orf64
99	99	Single-breed CSS	ENSBTAG00000010938	2	136647774	136650918	-1	LOC101909482	uncharacterized LOC101909482
100	100	Single-breed CSS	ENSBTAG00000006235	3	16685041	16724703	-1	INTS3	integrator complex subunit 3
101	101	Single-breed CSS	ENSBTAG00000021289	3	19361111	19410845	1	POGZ	pogo transposable element with ZNF domain
102	102	Single-breed CSS	ENSBTAG00000021288	3	19412241	19414600	-1	PSMB4	proteasome (prosome, macropain) subunit, beta type, 4
103	103	Single-breed CSS	ENSBTAG00000008091	3	19484700	19493477	1	SELENBP1	selenium binding protein 1
104	104	Single-breed CSS	ENSBTAG00000017580	3	19505669	19510571	1	RFX5	regulatory factor X, 5 (influences HLA class II expression)
105	105	Single-breed CSS	ENSBTAG00000007320	3	19530666	19551727	1	PI4KB	phosphatidylinositol 4-kinase, catalytic, beta
106	106	Single-breed CSS	ENSBTAG00000007318	3	19552536	19557450	-1	ZNF687	zinc finger protein 687
107	107	Single-breed CSS	ENSBTAG00000006101	3	19598421	19607517	-1	PSMD4	proteasome (prosome, macropain) 26S subunit, non-ATPase, 4
108	108	Single-breed CSS	ENSBTAG00000006099	3	19613995	19653186	-1	PIP5K1A	phosphatidylinositol-4-phosphate 5-kinase, type I, alpha
109	109	Single-breed CSS	ENSBTAG00000018074	3	19666793	19678632	1	VPS72	vacuolar protein sorting 72 homolog (S. cerevisiae)
110	110	Single-breed CSS	ENSBTAG00000018071	3	19679350	19683836	1	TMOD4	tropomodulin 4 (muscle)
111	111	Single-breed CSS	ENSBTAG00000018070	3	19684361	19686905	-1	SCNM1	sodium channel modifier 1
112	112	Single-breed CSS	ENSBTAG00000020395	3	19687360	19695881	1	LYSMD1	LysM, putative peptidoglycan-binding, domain containing 1
113	113	Single-breed CSS	ENSBTAG00000020394	3	19695881	19698696	-1	TNFAIP8L2	tumor necrosis factor, alpha-induced protein 8-like 2
114	114	Single-breed CSS	ENSBTAG00000007281	3	19717720	19728131	1	SEMA6C	sema domain, transmembrane domain (TM), and cytoplasmic domain, (semaphorin) 6C
115	115	Single-breed CSS	ENSBTAG00000015371	3	19740207	19757532	-1	GABPB2	GA binding protein transcription factor, beta subunit 2
116	116	Single-breed CSS	ENSBTAG00000015369	3	19762896	19767967	-1	MLLT11	myeloid/lymphoid or mixed-lineage leukemia (trithorax homolog, Drosophila); translocated to, 11
117	117	Single-breed CSS	ENSBTAG00000015363	3	19768810	19776435	1	CDC42SE1	CDC42 small effector 1
118	118	Single-breed CSS	ENSBTAG00000015349	3	19777080	19779223	-1	C3H1orf56	chromosome 3 open reading frame, human C1orf56
119	119	Single-breed CSS	ENSBTAG00000015345	3	19779460	19787707	-1	BNIPL	BCL2/adenovirus E1B 19kD interacting protein like
120	120	Single-breed CSS	ENSBTAG00000015336	3	19788206	19806629	-1	PRUNE	prune homolog (Drosophila)
121	121	Single-breed CSS	ENSBTAG00000015329	3	19808483	19817752	1	FAM63A	family with sequence similarity 63, member A
122	122	Single-breed CSS	ENSBTAG00000015304	3	19818789	19828310	-1	ANXA9	annexin A9
123	123	Single-breed CSS	ENSBTAG00000000099	3	19835017	19843638	1	CERS2	ceramide synthase 2
124	124	Single-breed CSS	ENSBTAG00000000098	3	19844271	19875888	-1	SETDB1	SET domain, bifurcated 1
125	125	Single-breed CSS	ENSBTAG00000021037	3	19956088	19991725	1	ARNT	aryl hydrocarbon receptor nuclear translocator
126	126	Single-breed CSS	ENSBTAG00000021035	3	19994998	20007861	1	CTSK	cathepsin K
127	127	Single-breed CSS	ENSBTAG00000017135	3	20024302	20047228	1	CTSS	cathepsin S
128	128	Single-breed CSS	ENSBTAG00000002724	3	20059126	20078990	1	HORMAD1	HORMA domain containing 1
129	129	Single-breed CSS	ENSBTAG00000020357	3	20082069	20126434	1	GOLPH3L	golgi phosphoprotein 3-like
130	130	Single-breed CSS	ENSBTAG00000007123	3	20141694	20146997	1	ENSA	endosulfine alpha
131	131	Single-breed CSS	ENSBTAG00000015154	3	20172325	20176960	1	MCL1	myeloid cell leukemia sequence 1 (BCL2-related)
132	132	Single-breed CSS	ENSBTAG00000015961	3	28364796	28449607	1	TSPAN2	tetraspanin 2
133	133	Single-breed CSS	ENSBTAG00000018893	3	33513768	33556281	-1	AHCYL1	adenosylhomocysteinase-like 1
134	134	Single-breed CSS	ENSBTAG00000000283	3	33607139	33621030	-1	CSF1	colony stimulating factor 1 (macrophage)
135	135	Single-breed CSS	ENSBTAG00000008926	3	66969542	66993523	1	FUBP1	far upstream element (FUSE) binding protein 1
136	136	Single-breed CSS	ENSBTAG00000008921	3	66998944	67053966	-1	NEXN	nexilin (F actin binding protein)
137	137	Single-breed CSS	ENSBTAG00000008810	3	101022239	101054545	1	GPBP1L1	GC-rich promoter binding protein 1-like 1
138	138	Single-breed CSS	ENSBTAG00000017458	4	10614458	10724579	-1	CALCR	calcitonin receptor
139	139	Single-breed CSS	ENSBTAG00000036366	4	10653527	10653616	-1	MIR653	microRNA mir-653
140	140	Single-breed CSS	ENSBTAG00000044929	4	10654196	10654277	-1	MIR489	microRNA mir-489
141	141	Single-breed CSS	ENSBTAG00000027134	4	12944830	13323452	1	DYNC1I1	dynein, cytoplasmic 1, intermediate chain 1
142	142	Single-breed CSS	ENSBTAG00000021469	4	50842854	50942840	1	CTTNBP2	cortactin binding protein 2
143	143	Single-breed CSS	ENSBTAG00000018119	4	60940663	61125662	1	AOAH	acyloxyacyl hydrolase (neutrophil)
144	144	Single-breed CSS	ENSBTAG00000009218	4	61165438	61242549	-1	ANLN	anillin, actin binding protein
145	145	Single-breed CSS	ENSBTAG00000048186	4	61190529	61191587	1	LOC101910112	melanoma-associated antigen B1-like
146	146	Single-breed CSS	ENSBTAG00000048186	4	61190529	61191587	1	LOC101909280	melanoma-associated antigen B4-like
147	147	Single-breed CSS	ENSBTAG00000048186	4	61190529	61191587	1	LOC788465	melanoma-associated antigen B4-like
148	148	Single-breed CSS	ENSBTAG00000048186	4	61190529	61191587	1	LOC786960	melanoma antigen family B, 4
149	149	Single-breed CSS	ENSBTAG00000048186	4	61190529	61191587	1	LOC786939	melanoma-associated antigen B1-like
150	150	Single-breed CSS	ENSBTAG00000048186	4	61190529	61191587	1	LOC782547	melanoma-associated antigen B4-like
151	151	Single-breed CSS	ENSBTAG00000048186	4	61190529	61191587	1	LOC782080	melanoma-associated antigen B1-like
152	152	Single-breed CSS	ENSBTAG00000002011	4	61273629	61319128	1	KIAA0895	KIAA0895 ortholog
153	153	Single-breed CSS	ENSBTAG00000019065	4	61354648	61476979	-1	EEPD1	endonuclease/exonuclease/phosphatase family domain containing 1
154	154	Single-breed CSS	ENSBTAG00000032077	4	85436727	86002071	1	KCND2	potassium voltage-gated channel, Shal-related subfamily, member 2
155	155	Single-breed CSS	ENSBTAG00000015337	4	86039505	86111099	-1	TSPAN12	tetraspanin 12
156	156	Single-breed CSS	ENSBTAG00000016332	4	86211497	86237574	1	ING3	inhibitor of growth family, member 3
157	157	Single-breed CSS	ENSBTAG00000002938	4	86250173	86572861	1	CPED1	cadherin-like and PC-esterase domain containing 1
158	158	Single-breed CSS	ENSBTAG00000002940	4	86598084	86609355	1	WNT16	wingless-type MMTV integration site family, member 16
159	159	Single-breed CSS	ENSBTAG00000007976	4	86620370	86674480	-1	FAM3C	family with sequence similarity 3, member C
160	160	Single-breed CSS	ENSBTAG00000012119	4	87077523	87295626	1	PTPRZ1	protein tyrosine phosphatase, receptor-type, Z polypeptide 1
161	161	Single-breed CSS	ENSBTAG00000012128	4	87301470	87373279	-1	AASS	aminoadipate-semialdehyde synthase
162	162	Single-breed CSS	ENSBTAG00000009823	4	87410391	87412230	-1	LOC100294792	chromobox homolog 3 pseudogene
163	163	Single-breed CSS	ENSBTAG00000005103	4	87501284	87503583	-1	FEZF1	FEZ family zinc finger 1
164	164	Single-breed CSS	ENSBTAG00000005110	4	87522151	88100974	-1	CADPS2	Ca++-dependent secretion activator 2
165	165	Single-breed CSS	ENSBTAG00000008542	4	113437377	113490743	1	SSPO
166	166	Single-breed CSS	ENSBTAG00000039594	4	113495070	113525384	1	ZNF862	zinc finger protein 862
167	167	Single-breed CSS	ENSBTAG00000006022	4	113528365	113533520	1	ATP6V0E2	ATPase, H+ transporting V0 subunit e2
168	168	Single-breed CSS	ENSBTAG00000014871	4	115629803	115631329	1	CCT8L2	chaperonin containing TCP1, subunit 8 (theta)-like 2
169	169	Single-breed CSS	ENSBTAG00000030897	4	115796823	115821949	-1	XRCC2	X-ray repair complementing defective repair in Chinese hamster cells 2
170	170	Single-breed CSS	ENSBTAG00000008032	4	115901833	115951987	1	ACTR3B	ARP3 actin-related protein 3 homolog B (yeast)
171	171	Single-breed CSS	ENSBTAG00000017505	4	117819455	117851230	-1	PAXIP1	PAX interacting (with transcription-activation domain) protein 1
172	172	Single-breed CSS	ENSBTAG00000001592	4	117906798	117920021	1	INSIG1	insulin induced gene 1
173	173	Single-breed CSS	ENSBTAG00000018917	4	118002997	118007146	-1	EN2
174	174	Single-breed CSS	ENSBTAG00000000397	4	118042855	118048886	-1	CNPY1	canopy 1 homolog (zebrafish)
175	175	Single-breed CSS	ENSBTAG00000027630	6	23289384	23302661	-1	CISD2	CDGSH iron sulfur domain 2
176	176	Single-breed CSS	ENSBTAG00000019761	6	23390299	23541416	1	MANBA	mannosidase, beta A, lysosomal
177	177	Single-breed CSS	ENSBTAG00000020270	6	23557311	23679508	-1	NFKB1	nuclear factor of kappa light polypeptide gene enhancer in B-cells 1
178	178	Single-breed CSS	ENSBTAG00000002356	6	61036570	61069416	-1	RBM47	RNA binding motif protein 47
179	179	Single-breed CSS	ENSBTAG00000001572	6	61311622	61357185	1	NSUN7	NOP2/Sun domain family, member 7
180	180	Single-breed CSS	ENSBTAG00000027569	6	61362546	61744231	-1	APBB2	amyloid beta (A4) precursor protein-binding, family B, member 2
181	181	Single-breed CSS	ENSBTAG00000005078	6	61796030	61807722	1	UCHL1	ubiquitin carboxyl-terminal esterase L1 (ubiquitin thiolesterase)
182	182	Single-breed CSS	ENSBTAG00000010677	6	61872553	62222095	1	LIMCH1	LIM and calponin homology domains 1
183	183	Single-breed CSS	ENSBTAG00000032947	6	63347075	63484980	1	GRXCR1	glutaredoxin, cysteine rich 1
184	184	Single-breed CSS	ENSBTAG00000038659	6	64749943	64750866	-1	KCTD8	potassium channel tetramerisation domain containing 8
185	185	Single-breed CSS	ENSBTAG00000001603	6	64882684	64916426	-1	YIPF7	Yip1 domain family, member 7
186	186	Single-breed CSS	ENSBTAG00000011817	6	66519802	66605788	-1	GABRA2
187	187	Single-breed CSS	ENSBTAG00000004277	6	105291556	105452049	1	EVC2	Ellis van Creveld syndrome 2
188	188	Single-breed CSS	ENSBTAG00000015409	6	105515160	105531715	-1	STK32B
189	189	Single-breed CSS	ENSBTAG00000024450	7	21132389	21153974	1	MAP2K2	mitogen-activated protein kinase kinase 2
190	190	Single-breed CSS	ENSBTAG00000020117	7	21189879	21196263	1	ZBTB7A	zinc finger and BTB domain containing 7A
191	191	Single-breed CSS	ENSBTAG00000000753	7	21204221	21227471	-1	PIAS4	protein inhibitor of activated STAT, 4
192	192	Single-breed CSS	ENSBTAG00000045914	7	21247239	21247649	-1	LOC100297725	H3 histone, family 3A-like
193	193	Single-breed CSS	ENSBTAG00000004258	7	21252438	21261327	1	EEF2	eukaryotic translation elongation factor 2
194	194	Single-breed CSS	ENSBTAG00000042383	7	21255395	21255459	1	MIR1434	microRNA mir-1434
195	195	Single-breed CSS	ENSBTAG00000020417	7	21265025	21278270	1	DAPK3	death-associated protein kinase 3
196	196	Single-breed CSS	ENSBTAG00000045270	7	21271931	21272002	1	MIR2456	microRNA mir-2456
197	197	Single-breed CSS	ENSBTAG00000031573	7	21290813	21294189	-1	ITGB1BP3	integrin beta 1 binding protein 3
198	198	Single-breed CSS	ENSBTAG00000018375	7	21307819	21345603	-1	ATCAY	ataxia, cerebellar, Cayman type
199	199	Single-breed CSS	ENSBTAG00000044169	7	58900993	59009921	-1	LOC524741	PRELI domain-containing protein 2-like
200	200	Single-breed CSS	ENSBTAG00000035966	7	59053807	59075334	-1	GRXCR2	glutaredoxin, cysteine rich 2
201	201	Single-breed CSS	ENSBTAG00000006762	7	59136028	59267638	1	PPP1R39	protein phosphatase 1, regulatory subunit 39
202	202	Single-breed CSS	ENSBTAG00000000626	7	60450229	60579589	1	STK32A	serine/threonine kinase 32A
203	203	Single-breed CSS	ENSBTAG00000010661	7	60588659	60703487	-1	DPYSL3	dihydropyrimidinase-like 3
204	204	Single-breed CSS	ENSBTAG00000010837	7	61907647	62066996	-1	HTR4	5-hydroxytryptamine (serotonin) receptor 4
205	205	Single-breed CSS	ENSBTAG00000014835	7	64878194	64900828	-1	SPARC	secreted protein, acidic, cysteine-rich (osteonectin)
206	206	Single-breed CSS	ENSBTAG00000009103	7	72960644	72980667	1	UBLCP1	ubiquitin-like domain containing CTD phosphatase 1
207	207	Single-breed CSS	ENSBTAG00000004741	7	73006707	73017100	-1	IL12B	interleukin 12B (natural killer cell stimulatory factor 2, cytotoxic lymphocyte maturation factor 2, p40)
208	208	Single-breed CSS	ENSBTAG00000000874	7	98444979	98581253	1	CAST	calpastatin
209	209	Single-breed CSS	ENSBTAG00000013557	7	98582890	98618194	-1	ERAP1	endoplasmic reticulum aminopeptidase 1
210	210	Single-breed CSS	ENSBTAG00000039275	7	98715725	98767729	1	ERAP2	endoplasmic reticulum aminopeptidase 2
211	211	Single-breed CSS	ENSBTAG00000003051	7	110465382	110864228	1	FER	fer (fps/fes related) tyrosine kinase
212	212	Single-breed CSS	ENSBTAG00000005574	8	11043941	11061301	1	CLU	clusterin
213	213	Single-breed CSS	ENSBTAG00000013974	8	11198678	11204065	-1	TMEM215	transmembrane protein 215
214	214	Single-breed CSS	ENSBTAG00000005907	8	11372938	11389199	1	NDUFB6	NADH dehydrogenase (ubiquinone) 1 beta subcomplex, 6, 17kDa
215	215	Single-breed CSS	ENSBTAG00000044633	8	11390418	11390484	-1	LOC100616098	uncharacterized LOC100616098
216	216	Single-breed CSS	ENSBTAG00000044633	8	11390418	11390484	-1	MIR2469	microRNA mir-2469
217	217	Single-breed CSS	ENSBTAG00000005905	8	11391203	11401136	1	TOPORS	topoisomerase I binding, arginine/serine-rich, E3 ubiquitin protein ligase
218	218	Single-breed CSS	ENSBTAG00000003366	8	11428373	11472719	1	DDX58	DEAD (Asp-Glu-Ala-Asp) box polypeptide 58
219	219	Single-breed CSS	ENSBTAG00000000555	8	11480118	11543046	-1	ACO1	aconitase 1, soluble
220	220	Single-breed CSS	ENSBTAG00000027442	8	30010801	30155742	1	NFIB	nuclear factor I/B
221	221	Single-breed CSS	ENSBTAG00000021699	8	50875138	51079319	1	RORB	RAR-related orphan receptor B
222	222	Single-breed CSS	ENSBTAG00000000699	8	82658983	82671514	1	C8H9orf3	chromosome 8 open reading frame, human C9orf3
223	223	Single-breed CSS	ENSBTAG00000029989	8	83009607	83009680	1	MIR23B	microRNA mir-23b
224	224	Single-breed CSS	ENSBTAG00000029846	8	83009823	83009919	1	MIR27B	microRNA mir-27b
225	225	Single-breed CSS	ENSBTAG00000029954	8	83010370	83010450	-1	MIR24-1	microRNA mir-24-1
226	226	Single-breed CSS	ENSBTAG00000017195	8	83023629	83270596	-1	FANCC	Fanconi anemia, complementation group C
227	227	Single-breed CSS	ENSBTAG00000031517	8	83243782	83253558	-1	TSPY	testis specific protein, Y-linked 1
228	228	Single-breed CSS	ENSBTAG00000031517	8	83243782	83253558	-1	LOC786698	testis specific protein, Y-linked 1-like
229	229	Single-breed CSS	ENSBTAG00000031517	8	83243782	83253558	-1	LOC785608	Testis-specific Y-encoded protein 1-like
230	230	Single-breed CSS	ENSBTAG00000031517	8	83243782	83253558	-1	LOC785571	Testis-specific Y-encoded protein 1-like
231	231	Single-breed CSS	ENSBTAG00000009903	8	83522484	83546361	-1	PTCH1	patched 1
232	232	Single-breed CSS	ENSBTAG00000020626	8	83978960	84133609	1	ERCC6L2	excision repair cross-complementing rodent repair deficiency, complementation group 6-like 2
233	233	Single-breed CSS	ENSBTAG00000016867	8	84382336	84436927	-1	HSD17B3	hydroxysteroid (17-beta) dehydrogenase 3
234	234	Single-breed CSS	ENSBTAG00000011375	8	90549999	90640714	1	SHC3	SHC (Src homology 2 domain containing) transforming protein 3
235	235	Single-breed CSS	ENSBTAG00000011374	8	90649983	90663196	-1	S1PR3	sphingosine-1-phosphate receptor 3
236	236	Single-breed CSS	ENSBTAG00000007163	8	96771691	96881711	1	SLC44A1
237	237	Single-breed CSS	ENSBTAG00000010535	8	101520566	101552954	-1	TXNDC8	thioredoxin domain containing 8 (spermatozoa)
238	238	Single-breed CSS	ENSBTAG00000020243	8	101588109	101799168	-1	LOC101909087	sushi, von Willebrand factor type A, EGF and pentraxin domain-containing protein 1-like
239	239	Single-breed CSS	ENSBTAG00000020243	8	101588109	101799168	-1	LOC781282	sushi, von Willebrand factor type A, EGF and pentraxin domain-containing protein 1-like
240	240	Single-breed CSS	ENSBTAG00000002744	8	101881883	101976250	1	MUSK	muscle, skeletal, receptor tyrosine kinase
241	241	Single-breed CSS	ENSBTAG00000006240	8	108828899	108839910	1	TLR4	toll-like receptor 4
242	242	Single-breed CSS	ENSBTAG00000003342	9	39903108	39924416	-1	AMD1	adenosylmethionine decarboxylase 1
243	243	Single-breed CSS	ENSBTAG00000021420	9	57622907	57830272	1	EPHA7	EPH receptor A7
244	244	Single-breed CSS	ENSBTAG00000008749	9	76409932	76410750	-1	OLIG3	oligodendrocyte transcription factor 3
245	245	Single-breed CSS	ENSBTAG00000000436	9	76766557	76776874	1	TNFAIP3	tumor necrosis factor, alpha-induced protein 3
246	246	Single-breed CSS	ENSBTAG00000007159	9	89969586	90255801	1	ESR1	estrogen receptor 1
247	247	Single-breed CSS	ENSBTAG00000009362	9	90276613	90670346	-1	SYNE1	spectrin repeat containing, nuclear envelope 1
248	248	Single-breed CSS	ENSBTAG00000043975	9	90836602	90852725	1	MYCT1	myc target 1
249	249	Single-breed CSS	ENSBTAG00000013400	9	90889142	90897698	1	VIP	vasoactive intestinal peptide
250	250	Single-breed CSS	ENSBTAG00000013400	9	90889142	90897698	1	LOC100851124	VIP peptides-like
251	251	Single-breed CSS	ENSBTAG00000021193	9	91056939	91067416	-1	FBXO5	F-box protein 5
252	252	Single-breed CSS	ENSBTAG00000009275	9	91082264	91096760	-1	MTRF1L	mitochondrial translational release factor 1-like
253	253	Single-breed CSS	ENSBTAG00000009275	9	91082264	91096760	-1	LOC100851168	peptide chain release factor 1-like, mitochondrial-like
254	254	Single-breed CSS	ENSBTAG00000009277	9	91105315	91135769	-1	RGS17	regulator of G-protein signaling 17
255	255	Single-breed CSS	ENSBTAG00000009277	9	91105315	91135769	-1	LOC101908946	regulator of G-protein signaling 17-like
256	256	Single-breed CSS	ENSBTAG00000046219	9	91215612	91216688	-1	OR4A15	olfactory receptor, family 4, subfamily A, member 15
257	257	Single-breed CSS	ENSBTAG00000016405	9	91291250	91292179	-1	OR4C6	olfactory receptor, family 4, subfamily C, member 6
258	258	Single-breed CSS	ENSBTAG00000006823	10	10658029	10711354	1	LOC533581	cardiomyopathy-associated protein 5-like
259	259	Single-breed CSS	ENSBTAG00000015580	10	16901655	16949714	-1	TLE3	transducin-like enhancer of split 3 (E(sp1) homolog, Drosophila)
260	260	Single-breed CSS	ENSBTAG00000001601	10	18965984	18992445	-1	PKM	pyruvate kinase, muscle
261	261	Single-breed CSS	ENSBTAG00000005753	10	18999277	19022108	-1	PARP6	poly (ADP-ribose) polymerase family, member 6
262	262	Single-breed CSS	ENSBTAG00000014092	10	19039468	19068075	-1	CELF6	CUGBP, Elav-like family member 6
263	263	Single-breed CSS	ENSBTAG00000012981	10	19092344	19126422	-1	HEXA	hexosaminidase A (alpha polypeptide)
264	264	Single-breed CSS	ENSBTAG00000025814	10	19143084	19158799	1	TMEM202	transmembrane protein 202
265	265	Single-breed CSS	ENSBTAG00000006708	10	19197514	19300694	1	ARIH1	ariadne homolog, ubiquitin-conjugating enzyme E2 binding protein, 1 (Drosophila)
266	266	Single-breed CSS	ENSBTAG00000007614	10	19317484	19363592	1	BBS4	Bardet-Biedl syndrome 4
267	267	Single-breed CSS	ENSBTAG00000001578	10	19377402	19409943	-1	ADPGK	ADP-dependent glucokinase
268	268	Single-breed CSS	ENSBTAG00000000432	10	22106909	23304334	-1	TRAC
269	269	Single-breed CSS	ENSBTAG00000021087	10	38301493	38447561	-1	UBR1	ubiquitin protein ligase E3 component n-recognin 1
270	270	Single-breed CSS	ENSBTAG00000013031	10	38473475	38507255	1	TMEM62	transmembrane protein 62
271	271	Single-breed CSS	ENSBTAG00000013032	10	38507733	38518176	1	CCNDBP1	cyclin D-type binding-protein 1
272	272	Single-breed CSS	ENSBTAG00000011439	10	38519703	38538816	-1	EPB42
273	273	Single-breed CSS	ENSBTAG00000010298	10	50655754	50687544	1	GTF2A2	general transcription factor IIA, 2, 12kDa
274	274	Single-breed CSS	ENSBTAG00000009443	10	50707614	50712733	-1	GCNT3	glucosaminyl (N-acetyl) transferase 3, mucin type
275	275	Single-breed CSS	ENSBTAG00000014699	10	50870432	50931413	-1	FAM81A	family with sequence similarity 81, member A
276	276	Single-breed CSS	ENSBTAG00000021876	10	56678901	56805084	1	WDR72	WD repeat domain 72
277	277	Single-breed CSS	ENSBTAG00000005141	10	68778347	68974093	1	PELI2	pellino homolog 2 (Drosophila)
278	278	Single-breed CSS	ENSBTAG00000004631	10	70945020	71078172	1	KIAA0586	KIAA0586
279	279	Single-breed CSS	ENSBTAG00000014657	10	72878884	72926592	-1	C10H14orf39	chromosome 10 open reading frame, human C14orf39
280	280	Single-breed CSS	ENSBTAG00000013035	10	72953088	72955661	1	SIX6	SIX homeobox 6
281	281	Single-breed CSS	ENSBTAG00000021393	10	98332059	98334041	1	FLRT2	fibronectin leucine rich transmembrane protein 2
282	282	Single-breed CSS	ENSBTAG00000034255	11	4453057	4501844	1	EIF5B	eukaryotic translation initiation factor 5B
283	283	Single-breed CSS	ENSBTAG00000043999	11	4502869	4599212	-1	REV1	REV1, polymerase (DNA directed)
284	284	Single-breed CSS	ENSBTAG00000021694	11	14714304	14769808	1	SPAST	spastin
285	285	Single-breed CSS	ENSBTAG00000010898	11	14781533	14827970	1	SLC30A6	solute carrier family 30 (zinc transporter), member 6
286	286	Single-breed CSS	ENSBTAG00000008223	11	14834022	14887359	-1	NLRC4	NLR family, CARD domain containing 4
287	287	Single-breed CSS	ENSBTAG00000033041	11	14919596	14937163	1	YIPF4	Yip1 domain family, member 4
288	288	Single-breed CSS	ENSBTAG00000027932	11	14979931	15192694	1	BIRC6	baculoviral IAP repeat containing 6
289	289	Single-breed CSS	ENSBTAG00000033010	11	15207843	15381634	1	TTC27	tetratricopeptide repeat domain 27
290	290	Single-breed CSS	ENSBTAG00000003711	11	28576347	28668899	1	EPAS1	endothelial PAS domain protein 1
291	291	Single-breed CSS	ENSBTAG00000008160	11	88390471	88444776	1	MBOAT2	membrane bound O-acyltransferase domain containing 2
292	292	Single-breed CSS	ENSBTAG00000007963	11	88474151	88559541	1	KIDINS220	kinase D-interacting substrate, 220kDa
293	293	Single-breed CSS	ENSBTAG00000021187	11	88584862	88587166	-1	ID2	inhibitor of DNA binding 2, dominant negative helix-loop-helix protein
294	294	Single-breed CSS	ENSBTAG00000023867	11	94010161	94058169	-1	LOC538803	RING finger and CCCH-type zinc finger domain-containing protein 2-like
295	295	Single-breed CSS	ENSBTAG00000023867	11	94010161	94058169	-1	RC3H2	ring finger and CCCH-type domains 2
296	296	Single-breed CSS	ENSBTAG00000006558	11	103346206	103350967	-1	SOHLH1
297	297	Single-breed CSS	ENSBTAG00000018975	11	103392739	103438416	1	KCNT1	potassium channel, subfamily T, member 1
298	298	Single-breed CSS	ENSBTAG00000006008	11	103446831	103489544	-1	CAMSAP1	calmodulin regulated spectrin-associated protein 1
299	299	Single-breed CSS	ENSBTAG00000039851	11	103515902	103535051	-1	UBAC1	UBA domain containing 1
300	300	Single-breed CSS	ENSBTAG00000020490	11	103572295	103607342	-1	NACC2	NACC family member 2, BEN and BTB (POZ) domain containing
301	301	Single-breed CSS	ENSBTAG00000012126	11	105598761	105673200	1	PNPLA7	patatin-like phospholipase domain containing 7
302	302	Single-breed CSS	ENSBTAG00000030247	11	105673837	105681394	1	NSMF	NMDA receptor synaptonuclear signaling and neuronal migration factor
303	303	Single-breed CSS	ENSBTAG00000030246	11	105698114	105702610	1	ENTPD8	ectonucleoside triphosphate diphosphohydrolase 8
304	304	Single-breed CSS	ENSBTAG00000012121	11	105702496	105711512	-1	NOXA1	NADPH oxidase activator 1
305	305	Single-breed CSS	ENSBTAG00000023788	11	105728961	105770612	1	EXD3	exonuclease 3'-5' domain containing 3
306	306	Single-breed CSS	ENSBTAG00000046122	11	105790354	105790698	1	NRARP	NOTCH-regulated ankyrin repeat protein
307	307	Single-breed CSS	ENSBTAG00000012434	12	13381950	13634620	-1	ENOX1	ecto-NOX disulfide-thiol exchanger 1
308	308	Single-breed CSS	ENSBTAG00000017907	12	15631826	15690756	1	COG3	component of oligomeric golgi complex 3
309	309	Single-breed CSS	ENSBTAG00000021815	12	27866074	28033238	1	STARD13	StAR-related lipid transfer (START) domain containing 13
310	310	Single-breed CSS	ENSBTAG00000013984	12	28073218	28110415	-1	KL	klotho
311	311	Single-breed CSS	ENSBTAG00000011597	12	28332887	28445729	-1	PDS5B	PDS5, regulator of cohesion maintenance, homolog B (S. cerevisiae)
312	312	Single-breed CSS	ENSBTAG00000023279	12	28545678	28560619	1	N4BP2L2	NEDD4 binding protein 2-like 2
313	313	Single-breed CSS	ENSBTAG00000000993	12	28612076	28634685	1	N4BP2L1	NEDD4 binding protein 2-like 1
314	314	Single-breed CSS	ENSBTAG00000000988	12	28637213	28688200	-1	BRCA2
315	315	Single-breed CSS	ENSBTAG00000026384	12	28690891	28700359	1	ZAR1L	zygote arrest 1-like
316	316	Single-breed CSS	ENSBTAG00000006771	12	28769267	28967537	-1	FRY	furry homolog (Drosophila)
317	317	Single-breed CSS	ENSBTAG00000015132	12	29234959	29280832	-1	RXFP2	relaxin/insulin-like family peptide receptor 2
318	318	Single-breed CSS	ENSBTAG00000018846	12	52453836	52461657	1	CLN5	ceroid-lipofuscinosis, neuronal 5
319	319	Single-breed CSS	ENSBTAG00000018848	12	52466040	52477380	-1	FBXL3	F-box and leucine-rich repeat protein 3
320	320	Single-breed CSS	ENSBTAG00000018851	12	52496959	52769208	-1	MYCBP2	MYC binding protein 2
321	321	Single-breed CSS	ENSBTAG00000013116	13	2211089	2410692	1	PLCB4	phospholipase C, beta 4
322	322	Single-breed CSS	ENSBTAG00000014252	13	6743962	6879038	1	SPTLC3	serine palmitoyltransferase, long chain base subunit 2
323	323	Single-breed CSS	ENSBTAG00000022003	13	33291610	33369610	-1	NSUN6	NOP2/Sun domain family, member 6
324	324	Single-breed CSS	ENSBTAG00000001552	13	33451679	33518736	1	EPC1	enhancer of polycomb homolog 1 (Drosophila)
325	325	Single-breed CSS	ENSBTAG00000003163	13	55329942	55342707	1	RBBP8NL	RBBP8 N-terminal like
326	326	Single-breed CSS	ENSBTAG00000020797	13	55346048	55356672	1	CABLES2
327	327	Single-breed CSS	ENSBTAG00000020795	13	55358720	55359979	-1	RPS21	ribosomal protein S21
328	328	Single-breed CSS	ENSBTAG00000045225	13	55374500	55374578	1	MIR2306	microRNA mir-2306
329	329	Single-breed CSS	ENSBTAG00000003061	13	55379959	55433278	1	LAMA5	laminin, alpha 5
330	330	Single-breed CSS	ENSBTAG00000003058	13	55433440	55439176	-1	ADRM1	adhesion regulating molecule 1
331	331	Single-breed CSS	ENSBTAG00000017402	13	55448212	55464735	-1	OSBPL2	oxysterol binding protein-like 2
332	332	Single-breed CSS	ENSBTAG00000005127	13	55501437	55506984	1	PSMA7	proteasome (prosome, macropain) subunit, alpha type, 7
333	333	Single-breed CSS	ENSBTAG00000021558	13	55509535	55517058	-1	LOC529294	protein LSM14 homolog B-like
334	334	Single-breed CSS	ENSBTAG00000031625	13	55519323	55521407	1	HRH3	histamine receptor H3
335	335	Single-breed CSS	ENSBTAG00000014442	13	55530681	55537451	-1	GTPBP5	GTP binding protein 5 (putative)
336	336	Single-breed CSS	ENSBTAG00000014438	13	55538716	55566383	-1	SS18L1	synovial sarcoma translocation gene on chromosome 18-like 1
337	337	Single-breed CSS	ENSBTAG00000047991	13	55627852	55655516	1	TAF4	TAF4 RNA polymerase II, TATA box binding protein (TBP)-associated factor, 135kDa
338	338	Single-breed CSS	ENSBTAG00000015058	13	55672235	55803649	-1	CDH4	cadherin 4, type 1, R-cadherin (retinal)
339	339	Single-breed CSS	ENSBTAG00000014179	13	75487262	75516206	1	SLC12A5	solute carrier family 12 (potassium/chloride transporter), member 5
340	340	Single-breed CSS	ENSBTAG00000014186	13	75518488	75534491	-1	NCOA5	nuclear receptor coactivator 5
341	341	Single-breed CSS	ENSBTAG00000020312	14	35949385	36126601	-1	NCOA2	nuclear receptor coactivator 2
342	342	Single-breed CSS	ENSBTAG00000007768	14	68030593	68032026	-1	KCNS2	potassium voltage-gated channel, delayed-rectifier, subfamily S, member 2
343	343	Single-breed CSS	ENSBTAG00000046739	14	68155816	68172199	1	LOC100298420	uncharacterized LOC100298420
344	344	Single-breed CSS	ENSBTAG00000018206	14	68251838	68342901	1	NIPAL2	NIPA-like domain containing 2
345	345	Single-breed CSS	ENSBTAG00000012596	14	68377530	68406373	-1	POP1	processing of precursor 1, ribonuclease P/MRP subunit (S. cerevisiae)
346	346	Single-breed CSS	ENSBTAG00000012595	14	68412747	68420944	1	HRSP12	heat-responsive protein 12
347	347	Single-breed CSS	ENSBTAG00000018493	14	68428890	68454310	-1	ERICH5	glutamate-rich 5
348	348	Single-breed CSS	ENSBTAG00000016278	14	68467563	68470952	1	RPL30	ribosomal protein L30
349	349	Single-breed CSS	ENSBTAG00000017165	14	68478180	68651684	-1	MATN2	matrilin 2
350	350	Single-breed CSS	ENSBTAG00000016959	14	68668786	68730708	-1	LAPTM4B	lysosomal protein transmembrane 4 beta
351	351	Single-breed CSS	ENSBTAG00000003098	14	68799572	68853740	-1	MTDH	metadherin
352	352	Single-breed CSS	ENSBTAG00000011793	15	20772023	20807753	1	FDX1	ferredoxin 1
353	353	Single-breed CSS	ENSBTAG00000000977	15	26101411	26451509	-1	CADM1	cell adhesion molecule 1
354	354	Single-breed CSS	ENSBTAG00000020046	15	34226369	34332243	-1	CLMP	CXADR-like membrane protein
355	355	Single-breed CSS	ENSBTAG00000001516	15	38336937	38340230	-1	CALCB	calcitonin-related polypeptide beta
356	356	Single-breed CSS	ENSBTAG00000010419	15	38420926	38445583	1	CYP2R1	cytochrome P450, family 2, subfamily R, polypeptide 1
357	357	Single-breed CSS	ENSBTAG00000005218	15	38466100	38626862	-1	PDE3B	phosphodiesterase 3B, cGMP-inhibited
358	358	Single-breed CSS	ENSBTAG00000027722	15	43781463	43825036	-1	IPO7	importin 7
359	359	Single-breed CSS	ENSBTAG00000009440	15	47310397	47311224	-1	LOC101903977	F-box only protein 27-like
360	360	Single-breed CSS	ENSBTAG00000009440	15	47310397	47311224	-1	LOC786995	F-box only protein 27-like
361	361	Single-breed CSS	ENSBTAG00000019754	15	47329716	47331334	1	PRKCDBP	protein kinase C, delta binding protein
362	362	Single-breed CSS	ENSBTAG00000005236	15	47384234	47395047	-1	CCKBR	cholecystokinin B receptor
363	363	Single-breed CSS	ENSBTAG00000005228	15	47410765	47415608	-1	CNGA4	cyclic nucleotide gated channel alpha 4
364	364	Single-breed CSS	ENSBTAG00000047176	15	47438974	47440304	1	LOC507283	olfactory receptor 78-like
365	365	Single-breed CSS	ENSBTAG00000047176	15	47438974	47440304	1	LOC787172	olfactory receptor 78-like
366	366	Single-breed CSS	ENSBTAG00000020515	15	47441673	47455959	1	FAM160A2	family with sequence similarity 160, member A2
367	367	Single-breed CSS	ENSBTAG00000027642	15	47455391	47459486	-1	C15H11orf42	chromosome 15 open reading frame, human C11orf42
368	368	Single-breed CSS	ENSBTAG00000008892	15	47464649	47465611	-1	OR52W1	olfactory receptor, family 52, subfamily W, member 1
369	369	Single-breed CSS	ENSBTAG00000021590	15	47491602	47492582	1	OR52B2	olfactory receptor, family 52, subfamily B, member 2
370	370	Single-breed CSS	ENSBTAG00000038977	15	47551031	47551984	1	OR52L1	olfactory receptor, family 52, subfamily L, member 1
371	371	Single-breed CSS	ENSBTAG00000027443	15	47566765	47567742	1	LOC100848074	olfactory receptor 52L1-like
372	372	Single-breed CSS	ENSBTAG00000000368	15	47577990	47578946	1	OR56A1	olfactory receptor, family 56, subfamily A, member 1
373	373	Single-breed CSS	ENSBTAG00000032276	15	47629006	47629947	1	LOC100298165	olfactory receptor 56A4-like
374	374	Single-breed CSS	ENSBTAG00000048223	15	47668551	47669498	-1	LOC511570	olfactory receptor, family 56, subfamily A, member 3-like
375	375	Single-breed CSS	ENSBTAG00000047246	15	47683171	47684118	-1	LOC511569	olfactory receptor, family 56, subfamily A, member 3-like
376	376	Single-breed CSS	ENSBTAG00000032280	15	47719256	47720203	-1	OR56A3	olfactory receptor, family 56, subfamily A, member 3
377	377	Single-breed CSS	ENSBTAG00000023125	15	47734613	47735572	-1	OR56A4	olfactory receptor, family 56, subfamily A, member 4
378	378	Single-breed CSS	ENSBTAG00000000351	15	47753979	47754920	-1	OR52E5
379	379	Single-breed CSS	ENSBTAG00000017218	15	57028596	57186215	1	ACER3	alkaline ceramidase 3
380	380	Single-breed CSS	ENSBTAG00000008557	15	57120901	57122291	-1	LOC786726	heterogeneous nuclear ribonucleoprotein K pseudogene
381	381	Single-breed CSS	ENSBTAG00000047129	15	57234744	57235883	1	B3GNT6	UDP-GlcNAc:betaGal beta-1,3-N-acetylglucosaminyltransferase 6 (core 3 synthase)
382	382	Single-breed CSS	ENSBTAG00000005034	15	57256223	57313832	1	CAPN5	calpain 5
383	383	Single-breed CSS	ENSBTAG00000012621	15	82033375	82042917	1	RTN4RL2	reticulon 4 receptor-like 2
384	384	Single-breed CSS	ENSBTAG00000024701	15	82106827	82109417	1	TIMM10	translocase of inner mitochondrial membrane 10 homolog (yeast)
385	385	Single-breed CSS	ENSBTAG00000027524	15	82114216	82122724	1	SMTNL1	smoothelin-like 1
386	386	Single-breed CSS	ENSBTAG00000012989	15	82124876	82138170	-1	UBE2L6	ubiquitin-conjugating enzyme E2L 6
387	387	Single-breed CSS	ENSBTAG00000016267	15	82159474	82172143	1	SERPING1	serpin peptidase inhibitor, clade G (C1 inhibitor), member 1
388	388	Single-breed CSS	ENSBTAG00000030122	15	82197711	82197799	1	MIR130A	microRNA mir-130a
389	389	Single-breed CSS	ENSBTAG00000016703	16	12643618	12733800	-1	CDC73	cell division cycle 73, Paf1/RNA polymerase II complex component, homolog (S. cerevisiae)
390	390	Single-breed CSS	ENSBTAG00000019859	16	12680819	12688442	1	B3GALT2	UDP-Gal:betaGlcNAc beta 1,3-galactosyltransferase, polypeptide 2
391	391	Single-breed CSS	ENSBTAG00000015972	16	12762910	12783624	1	GLRX2	glutaredoxin 2
392	392	Single-breed CSS	ENSBTAG00000013812	16	12781401	12792954	-1	TROVE2	TROVE domain family, member 2
393	393	Single-breed CSS	ENSBTAG00000013620	16	12806690	12848624	1	UCHL5	ubiquitin carboxyl-terminal hydrolase L5
394	394	Single-breed CSS	ENSBTAG00000034366	16	13041921	13045220	-1	RGS2	regulator of G-protein signaling 2, 24kDa
395	395	Single-breed CSS	ENSBTAG00000034366	16	13041921	13045220	-1	LOC100848920	regulator of G-protein signaling 2-like
396	396	Single-breed CSS	ENSBTAG00000013849	16	13213115	13240290	-1	RGS13	regulator of G-protein signaling 13
397	397	Single-breed CSS	ENSBTAG00000021672	16	13314192	13318292	-1	RGS1	regulator of G-protein signaling 1
398	398	Single-breed CSS	ENSBTAG00000037494	16	13512073	13536147	-1	RGS21	regulator of G-protein signaling 21
399	399	Single-breed CSS	ENSBTAG00000013064	16	13744181	13774629	-1	RGS18	regulator of G-protein signaling 18
400	400	Single-breed CSS	ENSBTAG00000008420	16	15798745	16267012	1	FAM5C	family with sequence similarity 5, member C
401	401	Single-breed CSS	ENSBTAG00000000854	16	60747108	60792164	-1	SEC16B	SEC16 homolog B (S. cerevisiae)
402	402	Single-breed CSS	ENSBTAG00000046172	16	60833854	60866398	-1	LOC100299281	quinone oxidoreductase-like protein 2-like
403	403	Single-breed CSS	ENSBTAG00000015537	16	61121078	61314123	1	RASAL2	RAS protein activator like 2
404	404	Single-breed CSS	ENSBTAG00000013631	16	64948332	64958885	-1	GLUL	glutamate-ammonia ligase
405	405	Single-breed CSS	ENSBTAG00000021432	16	64965975	64966877	-1	TEDDM1	transmembrane epididymal protein 1
406	406	Single-breed CSS	ENSBTAG00000008710	16	74106048	74542865	1	KCNH1	potassium voltage-gated channel, subfamily H (eag-related), member 1
407	407	Single-breed CSS	ENSBTAG00000008710	16	74106048	74542865	1	LOC101910110	potassium voltage-gated channel subfamily H member 1-like
408	408	Single-breed CSS	ENSBTAG00000010850	16	74993032	75000062	-1	SERTAD4	SERTA domain containing 4
409	409	Single-breed CSS	ENSBTAG00000046723	16	75069690	75212644	-1	LOC787880	synaptotagmin-14-like
410	410	Single-breed CSS	ENSBTAG00000020886	16	75346250	75373188	-1	DIEXF	digestive organ expansion factor homolog (zebrafish)
411	411	Single-breed CSS	ENSBTAG00000002849	16	75401221	75417466	1	IRF6	interferon regulatory factor 6
412	412	Single-breed CSS	ENSBTAG00000002848	16	75421211	75423467	1	C16H1orf74	chromosome 16 open reading frame, human C1orf74
413	413	Single-breed CSS	ENSBTAG00000002846	16	75423473	75446749	-1	TRAF3IP3	TRAF3 interacting protein 3
414	414	Single-breed CSS	ENSBTAG00000015086	16	75463612	75508770	-1	HSD11B1	hydroxysteroid (11-beta) dehydrogenase 1
415	415	Single-breed CSS	ENSBTAG00000047766	16	75539496	75540404	-1	G0S2	G0/G1switch 2
416	416	Single-breed CSS	ENSBTAG00000016542	16	75567714	75610920	1	LAMB3	laminin, beta 3
417	417	Single-breed CSS	ENSBTAG00000016541	16	75611800	75642910	-1	CAMK1G	calcium/calmodulin-dependent protein kinase IG
418	418	Single-breed CSS	ENSBTAG00000016514	17	546398	697915	1	CPE	carboxypeptidase E
419	419	Single-breed CSS	ENSBTAG00000043963	17	4675217	4707558	-1	FHDC1	FH2 domain containing 1
420	420	Single-breed CSS	ENSBTAG00000008438	17	4732242	4868678	-1	ARFIP1	ADP-ribosylation factor interacting protein 1
421	421	Single-breed CSS	ENSBTAG00000004633	17	6516911	6536105	-1	PRSS48
422	422	Single-breed CSS	ENSBTAG00000016813	17	6636917	6684756	1	SH3D19	SH3 domain containing 19
423	423	Single-breed CSS	ENSBTAG00000009908	17	6703060	6707745	-1	RPS3A	ribosomal protein S3A
424	424	Single-breed CSS	ENSBTAG00000018546	17	6871712	7542666	1	LOC101909508	lipopolysaccharide-responsive and beige-like anchor protein-like
425	425	Single-breed CSS	ENSBTAG00000047924	17	7225110	7226189	-1	MAB21L2	mab-21-like 2 (C. elegans)
426	426	Single-breed CSS	ENSBTAG00000008098	17	7559056	7741485	-1	DCLK2	doublecortin-like kinase 2
427	427	Single-breed CSS	ENSBTAG00000007988	17	47324800	47352599	1	STX2	syntaxin 2
428	428	Single-breed CSS	ENSBTAG00000002328	17	55899388	56017498	1	KDM2B	lysine (K)-specific demethylase 2B
429	429	Single-breed CSS	ENSBTAG00000002315	17	56021830	56042534	-1	RNF34	ring finger protein 34
430	430	Single-breed CSS	ENSBTAG00000003092	17	56075319	56110403	1	ANAPC5	anaphase promoting complex subunit 5
431	431	Single-breed CSS	ENSBTAG00000010815	17	56136321	56168032	1	CAMKK2	calcium/calmodulin-dependent protein kinase kinase 2, beta
432	432	Single-breed CSS	ENSBTAG00000010812	17	56173049	56189197	-1	P2RX4	purinergic receptor P2X, ligand-gated ion channel, 4
433	433	Single-breed CSS	ENSBTAG00000008948	17	56217944	56275072	-1	P2RX7	purinergic receptor P2X, ligand-gated ion channel, 7
434	434	Single-breed CSS	ENSBTAG00000020584	17	56311086	56408960	1	IFT81	intraflagellar transport 81 homolog (Chlamydomonas)
435	435	Single-breed CSS	ENSBTAG00000001398	17	56458750	56512895	1	ATP2A2	ATPase, Ca++ transporting, cardiac muscle, slow twitch 2
436	436	Single-breed CSS	ENSBTAG00000016675	17	56544746	56559580	-1	ANAPC7	anaphase promoting complex subunit 7
437	437	Single-breed CSS	ENSBTAG00000005345	17	56573543	56584354	-1	ARPC3	actin related protein 2/3 complex, subunit 3, 21kDa
438	438	Single-breed CSS	ENSBTAG00000005347	17	56587853	56607236	-1	GPN3	GPN-loop GTPase 3
439	439	Single-breed CSS	ENSBTAG00000022067	17	56607851	56616410	1	FAM216A	chromosome 17 open reading frame, human C12orf24
440	440	Single-breed CSS	ENSBTAG00000008417	17	56617708	56622846	-1	VPS29	vacuolar protein sorting 29 homolog (S. cerevisiae)
441	441	Single-breed CSS	ENSBTAG00000018330	17	56625304	56653822	1	RAD9B	RAD9 homolog B (S. pombe)
442	442	Single-breed CSS	ENSBTAG00000018332	17	56659325	56700484	-1	PPTC7	PTC7 protein phosphatase homolog (S. cerevisiae)
443	443	Single-breed CSS	ENSBTAG00000009208	17	56724729	56752196	1	TCTN1	tectonic family member 1
444	444	Single-breed CSS	ENSBTAG00000009216	17	56752248	56763493	-1	HVCN1	hydrogen voltage-gated channel 1
445	445	Single-breed CSS	ENSBTAG00000011198	17	56814813	56833870	-1	PPP1CC	protein phosphatase 1, catalytic subunit, gamma isozyme
446	446	Single-breed CSS	ENSBTAG00000022783	18	29542418	29847569	-1	CDH8	cadherin 8, type 2
447	447	Single-breed CSS	ENSBTAG00000004864	18	43486298	43568397	-1	CEP89	centrosomal protein 89kDa
448	448	Single-breed CSS	ENSBTAG00000010403	18	43568646	43572422	1	C18H19orf40	chromosome 18 open reading frame, human C19orf40
449	449	Single-breed CSS	ENSBTAG00000003089	18	43574291	43644737	-1	RHPN2	rhophilin, Rho GTPase binding protein 2
450	450	Single-breed CSS	ENSBTAG00000003871	18	50564356	50581387	-1	CYP2B6	cytochrome P450 subfamily 2B
451	451	Single-breed CSS	ENSBTAG00000018240	18	50654851	50666554	1	CYP2S1	cytochrome P450, family 2, subfamily S, polypeptide 1
452	452	Single-breed CSS	ENSBTAG00000003166	18	50677199	50709510	1	AXL
453	453	Single-breed CSS	ENSBTAG00000003168	18	50718845	50752307	1	HNRNPUL1	heterogeneous nuclear ribonucleoprotein U-like 1
454	454	Single-breed CSS	ENSBTAG00000039635	18	50755982	50766305	1	CCDC97	coiled-coil domain containing 97
455	455	Single-breed CSS	ENSBTAG00000020457	18	50771355	50785670	-1	TGFB1	transforming growth factor, beta 1
456	456	Single-breed CSS	ENSBTAG00000023452	18	50787088	50794673	-1	B9D2	B9 protein domain 2
457	457	Single-breed CSS	ENSBTAG00000038711	18	50804598	50807705	1	TMEM91	transmembrane protein 91
458	458	Single-breed CSS	ENSBTAG00000016034	18	50810236	50818889	-1	EXOSC5	exosome component 5
459	459	Single-breed CSS	ENSBTAG00000016037	18	50819358	50838361	1	BCKDHA	branched chain keto acid dehydrogenase E1, alpha polypeptide
460	460	Single-breed CSS	ENSBTAG00000016041	18	50838734	50840531	-1	B3GNT8	UDP-GlcNAc:betaGal beta-1,3-N-acetylglucosaminyltransferase 8
461	461	Single-breed CSS	ENSBTAG00000009449	18	50845592	50850432	-1	ATP5SL	ATP5S-like
462	462	Single-breed CSS	ENSBTAG00000047423	18	50856438	50858587	1	ERICH4	glutamate-rich 4
463	463	Single-breed CSS	ENSBTAG00000005615	18	51138290	51157109	1	CEACAM1	carcinoembryonic antigen-related cell adhesion molecule 1 (biliary glycoprotein)
464	464	Single-breed CSS	ENSBTAG00000038321	18	51216019	51227395	1	LIPE	lipase, hormone-sensitive
465	465	Single-breed CSS	ENSBTAG00000038321	18	51216019	51227395	1	LOC785088	Hormone-sensitive lipase-like
466	466	Single-breed CSS	ENSBTAG00000031004	18	51240178	51242430	1	CNFN	cornifelin
467	467	Single-breed CSS	ENSBTAG00000031001	18	51247602	51291960	-1	MEGF8
468	468	Single-breed CSS	ENSBTAG00000039015	18	51293113	51302924	-1	TMEM145	transmembrane protein 145
469	469	Single-breed CSS	ENSBTAG00000013283	18	51304730	51307867	-1	PRR19	proline rich 19
470	470	Single-breed CSS	ENSBTAG00000019787	18	51308584	51311417	1	PAFAH1B3	platelet-activating factor acetylhydrolase 1b, catalytic subunit 3 (29kDa)
471	471	Single-breed CSS	ENSBTAG00000019785	18	51312808	51336025	-1	CIC	capicua transcriptional repressor
472	472	Single-breed CSS	ENSBTAG00000000332	18	51350921	51357467	1	ERF	Ets2 repressor factor
473	473	Single-breed CSS	ENSBTAG00000020756	18	51362253	51371564	1	GSK3A	glycogen synthase kinase 3 alpha
474	474	Single-breed CSS	ENSBTAG00000020754	18	51373917	51378873	-1	ZNF526	zinc finger protein 526
475	475	Single-breed CSS	ENSBTAG00000005761	18	51380803	51395993	1	DEDD2	death effector domain containing 2
476	476	Single-breed CSS	ENSBTAG00000008556	18	51475031	51497957	1	POU2F2
477	477	Single-breed CSS	ENSBTAG00000021789	18	51504690	51507155	1	ZNF574	zinc finger protein 574
478	478	Single-breed CSS	ENSBTAG00000011723	18	51520760	51578983	1	GRIK5	glutamate receptor, ionotropic, kainate 5
479	479	Single-breed CSS	ENSBTAG00000018635	18	51587793	51603479	1	ATP1A3	ATPase, Na+/K+ transporting, alpha 3 polypeptide
480	480	Single-breed CSS	ENSBTAG00000018633	18	51607794	51610670	1	RABAC1	Rab acceptor 1 (prenylated)
481	481	Single-breed CSS	ENSBTAG00000012538	18	57495324	57499297	-1	KLK14	kallikrein-related peptidase 14
482	482	Single-breed CSS	ENSBTAG00000039212	18	57517497	57524958	-1	CTU1	cytosolic thiouridylase subunit 1 homolog (S. pombe)
483	483	Single-breed CSS	ENSBTAG00000004611	18	57537670	57542716	-1	LOC615876	carcinoembryonic antigen-related cell adhesion molecule 18-like
484	484	Single-breed CSS	ENSBTAG00000004608	18	57574117	57583637	1	LOC100138951	CD33 antigen-like
485	485	Single-breed CSS	ENSBTAG00000047301	18	57618759	57622795	-1	ZNF273	zinc finger protein 267-like
486	486	Single-breed CSS	ENSBTAG00000037710	18	57630986	57632950	-1	LOC101904184	zinc finger protein 93-like
487	487	Single-breed CSS	ENSBTAG00000038024	18	57721812	57733328	1	SIGLECL1	SIGLEC family like 1
488	488	Single-breed CSS	ENSBTAG00000019473	18	57762991	57777429	1	IGLON5	IgLON family member 5
489	489	Single-breed CSS	ENSBTAG00000020447	18	57780740	57792933	-1	VSIG10L	V-set and immunoglobulin domain containing 10 like
490	490	Single-breed CSS	ENSBTAG00000020449	18	57795757	57808326	-1	ETFB	electron-transfer-flavoprotein, beta polypeptide
491	491	Single-breed CSS	ENSBTAG00000020450	18	57809113	57810395	-1	CLDND2	claudin domain containing 2
492	492	Single-breed CSS	ENSBTAG00000009137	18	57812529	57815281	-1	NKG7	natural killer cell group 7 sequence
493	493	Single-breed CSS	ENSBTAG00000003231	18	57819483	57826637	-1	LIM2	lens intrinsic membrane protein 2, 19kDa
494	494	Single-breed CSS	ENSBTAG00000008852	18	57835594	57842767	-1	SIGLEC10	sialic acid binding Ig-like lectin 10
495	495	Single-breed CSS	ENSBTAG00000008851	18	57863011	57867573	-1	LOC506364	sialic acid binding Ig-like lectin 8-like
496	496	Single-breed CSS	ENSBTAG00000040603	18	57900691	57910816	1	ZNF175	zinc finger protein 175
497	497	Single-breed CSS	ENSBTAG00000023365	18	57927152	57929923	1	LOC100297056	cytoplasmic tRNA 2-thiolation protein 1-like
498	498	Single-breed CSS	ENSBTAG00000045880	18	57938695	57953490	-1	SIGLEC5	sialic acid binding Ig-like lectin 5
499	499	Single-breed CSS	ENSBTAG00000035868	18	57971424	57975412	-1	SIGLEC14	sialic acid binding Ig-like lectin 14
500	500	Single-breed CSS	ENSBTAG00000019227	18	57997837	58000711	1	LOC617909	sialic acid binding Ig-like lectin 14-like
501	501	Single-breed CSS	ENSBTAG00000019227	18	57997837	58000711	1	LOC789748	sialic acid-binding Ig-like lectin 14-like
502	502	Single-breed CSS	ENSBTAG00000029918	18	58014868	58014937	1	MIR99B	microRNA mir-99b
503	503	Single-breed CSS	ENSBTAG00000029880	18	58015036	58015114	1	MIRLET7E	microRNA let-7e
504	504	Single-breed CSS	ENSBTAG00000029844	18	58015535	58015620	1	MIR125A	microRNA mir-125a
505	505	Single-breed CSS	ENSBTAG00000048204	18	58015811	58025331	1	LOC101908627	uncharacterized LOC101908627
506	506	Single-breed CSS	ENSBTAG00000017672	18	58028567	58036098	-1	HAS1	hyaluronan synthase 1
507	507	Single-breed CSS	ENSBTAG00000017672	18	58028567	58036098	-1	LOC101907856	hyaluronan synthase 1-like
508	508	Single-breed CSS	ENSBTAG00000014593	18	58078759	58109392	-1	ZNF615	zinc finger protein 615
509	509	Single-breed CSS	ENSBTAG00000014593	18	58078759	58109392	-1	ZNF577	zinc finger protein 577
510	510	Single-breed CSS	ENSBTAG00000038487	18	58130465	58141877	1	ZNF613	zinc finger protein 613
511	511	Single-breed CSS	ENSBTAG00000006954	18	58151318	58157607	1	ZNF432	zinc finger protein 432
512	512	Single-breed CSS	ENSBTAG00000003541	18	58180500	58183055	1	ZNF614	zinc finger protein 614
513	513	Single-breed CSS	ENSBTAG00000007353	19	37314777	37320363	-1	DLX4	distal-less homeobox 4
514	514	Single-breed CSS	ENSBTAG00000045805	19	37319926	37325265	1	LOC100196902	uncharacterized LOC100196902
515	515	Single-breed CSS	ENSBTAG00000018699	19	37444870	37479632	-1	KAT7	K(lysine) acetyltransferase 7
516	516	Single-breed CSS	ENSBTAG00000006886	19	37502276	37544657	1	FAM117A	family with sequence similarity 117, member A
517	517	Single-breed CSS	ENSBTAG00000013740	19	39194570	39296546	-1	SP2	Sp2 transcription factor
518	518	Single-breed CSS	ENSBTAG00000001825	19	39229249	39230376	1	SP6	Sp6 transcription factor
519	519	Single-breed CSS	ENSBTAG00000001828	19	39237358	39240647	1	SCRN2	secernin 2
520	520	Single-breed CSS	ENSBTAG00000001830	19	39241151	39245578	-1	LRRC46	leucine rich repeat containing 46
521	521	Single-breed CSS	ENSBTAG00000001832	19	39245741	39251565	1	MRPL10	mitochondrial ribosomal protein L10
522	522	Single-breed CSS	ENSBTAG00000013523	19	39254140	39265047	1	OSBPL7	oxysterol binding protein-like 7
523	523	Single-breed CSS	ENSBTAG00000012564	19	46650344	46775847	-1	KANSL1	KAT8 regulatory NSL complex subunit 1
524	524	Single-breed CSS	ENSBTAG00000046260	19	46754052	46754429	1	LOC101904935	histone H2B type 2-E-like
525	525	Single-breed CSS	ENSBTAG00000002726	19	46844174	46901634	-1	CDC27	cell division cycle 27 homolog (S. cerevisiae)
526	526	Single-breed CSS	ENSBTAG00000021916	19	46925386	46938601	1	MYL4	myosin, light chain 4, alkali; atrial, embryonic
527	527	Single-breed CSS	ENSBTAG00000025165	19	46947231	46949138	-1	LOC789694	uncharacterized LOC789694
528	528	Single-breed CSS	ENSBTAG00000009987	19	46968837	47027388	1	ITGB3	integrin, beta 3 (platelet glycoprotein IIIa, antigen CD61)
529	529	Single-breed CSS	ENSBTAG00000001621	19	47043850	47097593	1	EFCAB13	EF-hand calcium binding domain 13
530	530	Single-breed CSS	ENSBTAG00000006943	19	47474735	47507698	1	EFCAB3	EF-hand calcium binding domain 3
531	531	Single-breed CSS	ENSBTAG00000009458	19	47512361	47523553	1	METTL2B	methyltransferase like 2B
532	532	Single-breed CSS	ENSBTAG00000015713	19	47556655	47678473	1	TLK2	tousled-like kinase 2
533	533	Single-breed CSS	ENSBTAG00000015739	19	47721711	47747246	1	MRC2	mannose receptor, C type 2
534	534	Single-breed CSS	ENSBTAG00000004637	19	47759500	47850224	-1	MARCH10	membrane-associated ring finger (C3HC4) 10
535	535	Single-breed CSS	ENSBTAG00000004249	19	48089631	48406633	1	TANC2	tetratricopeptide repeat, ankyrin repeat and coiled-coil containing 2
536	536	Single-breed CSS	ENSBTAG00000017746	20	324518	507045	-1	SLIT3	slit homolog 3 (Drosophila)
537	537	Single-breed CSS	ENSBTAG00000002458	20	36999199	37048887	1	NUP155	nucleoporin 155kDa
538	538	Single-breed CSS	ENSBTAG00000023529	20	38404694	38606719	-1	SPEF2	sperm flagellar 2
539	539	Single-breed CSS	ENSBTAG00000017569	20	42044893	42060655	-1	C20H5orf22	chromosome 20 open reading frame, human C5orf22
540	540	Single-breed CSS	ENSBTAG00000017551	20	42067162	42183443	1	DROSHA	drosha, ribonuclease type III
541	541	Single-breed CSS	ENSBTAG00000012992	20	42271054	42415421	-1	CDH6	cadherin 6, type 2, K-cadherin (fetal kidney)
542	542	Single-breed CSS	ENSBTAG00000047543	21	19493058	19520421	-1	NTRK3	neurotrophic tyrosine kinase, receptor, type 3
543	543	Single-breed CSS	ENSBTAG00000019830	21	19858317	19867590	-1	MRPL46	mitochondrial ribosomal protein L46
544	544	Single-breed CSS	ENSBTAG00000019831	21	19867700	19898710	1	MRPS11	mitochondrial ribosomal protein S11
545	545	Single-breed CSS	ENSBTAG00000000967	21	19928626	19953516	-1	DET1	de-etiolated homolog 1 (Arabidopsis)
546	546	Single-breed CSS	ENSBTAG00000040069	21	19984962	19985051	1	MIR1179	microRNA mir-1179
547	547	Single-breed CSS	ENSBTAG00000036425	21	19989064	19989161	1	MIR7-1	microRNA mir-7-1
548	548	Single-breed CSS	ENSBTAG00000017632	21	20002742	20007367	1	AEN	apoptosis enhancing nuclease
549	549	Single-breed CSS	ENSBTAG00000014762	21	20013719	20031094	1	ISG20	interferon stimulated exonuclease gene 20kDa
550	550	Single-breed CSS	ENSBTAG00000001308	21	20084904	20193047	-1	LOC522763	uncharacterized LOC522763
551	551	Single-breed CSS	ENSBTAG00000045929	21	20128501	20132903	-1	LOC512440	myeloid-associated differentiation marker-like
552	552	Single-breed CSS	ENSBTAG00000040580	21	20155590	20163194	-1	LOC618633	myeloid-associated differentiation marker-like
553	553	Single-breed CSS	ENSBTAG00000002786	21	20176386	20193035	-1	LOC100849448	myeloid-associated differentiation marker-like
554	554	Single-breed CSS	ENSBTAG00000002786	21	20176386	20193035	-1	LOC781494	uncharacterized LOC781494
555	555	Single-breed CSS	ENSBTAG00000012326	21	20345647	20346465	1	LOC101909147	myeloid-associated differentiation marker-like
556	556	Single-breed CSS	ENSBTAG00000012326	21	20345647	20346465	1	LOC101906218	myeloid-associated differentiation marker-like
557	557	Single-breed CSS	ENSBTAG00000038494	21	20357103	20358125	-1	LOC522540	myeloid-associated differentiation marker-like
558	558	Single-breed CSS	ENSBTAG00000004339	21	20422127	20429481	1	LOC508153	uncharacterized LOC508153
559	559	Single-breed CSS	ENSBTAG00000001526	21	20502554	20503402	1	LOC526149	myeloid-associated differentiation marker-like
560	560	Single-breed CSS	ENSBTAG00000017054	21	20678763	20679734	-1	LOC512149	uncharacterized LOC512149
561	561	Single-breed CSS	ENSBTAG00000017054	21	20678763	20679734	-1	LOC100298453	myeloid-associated differentiation marker-like
562	562	Single-breed CSS	ENSBTAG00000048096	21	20684174	20685028	-1	LOC512148	myeloid-associated differentiation marker-like
563	563	Single-breed CSS	ENSBTAG00000016158	21	20800158	20868837	1	ACAN	aggrecan
564	564	Single-breed CSS	ENSBTAG00000001740	21	20871465	20886141	-1	HAPLN3	hyaluronan and proteoglycan link protein 3
565	565	Single-breed CSS	ENSBTAG00000003300	21	20889913	20904968	-1	MFGE8	milk fat globule-EGF factor 8 protein
566	566	Single-breed CSS	ENSBTAG00000019954	21	20998719	21106763	1	ABHD2	abhydrolase domain containing 2
567	567	Single-breed CSS	ENSBTAG00000033721	21	21117499	21280811	-1	RLBP1	retinaldehyde binding protein 1
568	568	Single-breed CSS	ENSBTAG00000009097	21	21137918	21198618	1	FANCI	Fanconi anemia, complementation group I
569	569	Single-breed CSS	ENSBTAG00000044709	21	21157504	21157577	1	MIR2363-2	microRNA mir-2363-2
570	570	Single-breed CSS	ENSBTAG00000044709	21	21157504	21157577	1	MIR2363-1	microRNA mir-2363-1
571	571	Single-breed CSS	ENSBTAG00000009098	21	21197851	21215597	-1	POLG	polymerase (DNA directed), gamma
572	572	Single-breed CSS	ENSBTAG00000029922	21	21250101	21250190	1	MIR9-1	microRNA mir-9-1
573	573	Single-breed CSS	ENSBTAG00000005471	21	21358095	21383111	-1	RHCG	Rh family, C glycoprotein
574	574	Single-breed CSS	ENSBTAG00000002418	21	21436441	21478472	1	TICRR	TOPBP1-interacting checkpoint and replication regulator
575	575	Single-breed CSS	ENSBTAG00000002440	21	21482024	21496869	-1	LOC538808	kinesin family member 7-like
576	576	Single-breed CSS	ENSBTAG00000015350	21	21502826	21516686	-1	PLIN1	perilipin 1
577	577	Single-breed CSS	ENSBTAG00000015350	21	21502826	21516686	-1	PEX11A	peroxisomal biogenesis factor 11 alpha
578	578	Single-breed CSS	ENSBTAG00000006140	21	21523627	21530708	-1	LOC101903586	peroxisomal membrane protein 11A-like
579	579	Single-breed CSS	ENSBTAG00000006141	21	21540360	21583042	1	WDR93
580	580	Single-breed CSS	ENSBTAG00000027058	21	21612427	21614657	1	MESP2	mesoderm posterior 2 homolog (mouse)
581	581	Single-breed CSS	ENSBTAG00000016881	21	21620139	21637144	-1	ANPEP	alanyl (membrane) aminopeptidase
582	582	Single-breed CSS	ENSBTAG00000001407	21	21679213	21720406	-1	AP3S2	adaptor-related protein complex 3, sigma 2 subunit
583	583	Single-breed CSS	ENSBTAG00000027059	21	21724262	21732701	-1	ARPIN	UPF0552 protein C15orf38 homolog
584	584	Single-breed CSS	ENSBTAG00000019174	21	21888268	21899698	1	ZNF710	zinc finger protein 710
585	585	Single-breed CSS	ENSBTAG00000014093	21	21903847	21920153	-1	IDH2	isocitrate dehydrogenase 2 (NADP+), mitochondrial
586	586	Single-breed CSS	ENSBTAG00000021273	21	22014670	22041311	1	SEMA4B	sema domain, immunoglobulin domain (Ig), transmembrane domain (TM) and short cytoplasmic domain, (semaphorin) 4B
587	587	Single-breed CSS	ENSBTAG00000021275	21	22043354	22046525	-1	CIB1	calcium and integrin binding 1 (calmyrin)
588	588	Single-breed CSS	ENSBTAG00000005174	21	22046770	22056010	1	GDPGP1	GDP-D-glucose phosphorylase 1
589	589	Single-breed CSS	ENSBTAG00000014505	21	22060138	22066205	1	NGRN	neugrin, neurite outgrowth associated
590	590	Single-breed CSS	ENSBTAG00000000026	21	22071936	22097413	1	VPS33B	vacuolar protein sorting 33 homolog B (yeast)
591	591	Single-breed CSS	ENSBTAG00000018643	21	22100872	22122836	1	PRC1	protein regulator of cytokinesis 1
592	592	Single-breed CSS	ENSBTAG00000018642	21	22130079	22135881	-1	RCCD1	RCC1 domain containing 1
593	593	Single-breed CSS	ENSBTAG00000018639	21	22139096	22153783	-1	UNC45A	unc-45 homolog A (C. elegans)
594	594	Single-breed CSS	ENSBTAG00000004645	21	24596916	24836070	-1	ADAMTSL3	ADAMTS-like 3
595	595	Single-breed CSS	ENSBTAG00000019940	21	25714965	25816371	-1	RASGRF1	Ras protein-specific guanine nucleotide-releasing factor 1
596	596	Single-breed CSS	ENSBTAG00000036380	21	25913771	25913853	1	MIR184	microRNA mir-184
597	597	Single-breed CSS	ENSBTAG00000020195	21	25976049	25977656	1	ANKRD34C	ankyrin repeat domain 34C
598	598	Single-breed CSS	ENSBTAG00000000807	21	25993165	26004025	1	LOC539132	transmembrane emp24 domain-containing protein 3-like
599	599	Single-breed CSS	ENSBTAG00000007094	21	26109824	26119769	1	KIAA1024	KIAA1024 ortholog
600	600	Single-breed CSS	ENSBTAG00000006130	21	48843729	48845622	-1	CLEC14A	C-type lectin domain family 14, member A
601	601	Single-breed CSS	ENSBTAG00000003708	21	49489517	49555507	-1	SEC23A	Sec23 homolog A (S. cerevisiae)
602	602	Single-breed CSS	ENSBTAG00000004117	22	2766407	2807380	-1	AZI2	5-azacytidine induced 2
603	603	Single-breed CSS	ENSBTAG00000022751	22	2807583	2978687	1	ZCWPW2	zinc finger, CW type with PWWP domain 2
604	604	Single-breed CSS	ENSBTAG00000021452	22	10652411	10722545	1	TRANK1	tetratricopeptide repeat and ankyrin repeat containing 1
605	605	Single-breed CSS	ENSBTAG00000039727	22	10774894	10790070	1	DCLK3	doublecortin-like kinase 3
606	606	Single-breed CSS	ENSBTAG00000016563	22	10813998	10923960	1	GOLGA4	golgin A4
607	607	Single-breed CSS	ENSBTAG00000016566	22	10946332	11306693	1	ITGA9	integrin, alpha 9
608	608	Single-breed CSS	ENSBTAG00000016076	22	15084213	15160669	1	TRAK1	trafficking protein, kinesin binding 1
609	609	Single-breed CSS	ENSBTAG00000013027	22	15190718	15196325	-1	CCK	cholecystokinin
610	610	Single-breed CSS	ENSBTAG00000018601	22	15245986	15250843	-1	LYZL4	lysozyme-like 4
611	611	Single-breed CSS	ENSBTAG00000006567	22	15280708	15312566	1	VIPR1	vasoactive intestinal peptide receptor 1
612	612	Single-breed CSS	ENSBTAG00000006570	22	15327004	15345250	-1	SEC22C	SEC22 vesicle trafficking protein homolog C (S. cerevisiae)
613	613	Single-breed CSS	ENSBTAG00000002795	22	15368280	15418568	1	LOC101909042	NK-tumor recognition protein-like
614	614	Single-breed CSS	ENSBTAG00000002795	22	15368280	15418568	1	NKTR	natural killer-tumor recognition sequence
615	615	Single-breed CSS	ENSBTAG00000017365	22	15431365	15437006	1	ZBTB47	zinc finger and BTB domain containing 47
616	616	Single-breed CSS	ENSBTAG00000006563	22	15444466	15451791	1	KBTBD5	kelch repeat and BTB (POZ) domain containing 5
617	617	Single-breed CSS	ENSBTAG00000033422	22	15452124	15460444	-1	HHATL
618	618	Single-breed CSS	ENSBTAG00000013015	22	15467487	15499957	-1	CCDC13	coiled-coil domain containing 13
619	619	Single-breed CSS	ENSBTAG00000038640	22	15511915	15518283	-1	LOC101907436	HIG1 domain family member 1A, mitochondrial-like
620	620	Single-breed CSS	ENSBTAG00000038640	22	15511915	15518283	-1	LOC101907084	HIG1 domain family member 1A, mitochondrial-like
621	621	Single-breed CSS	ENSBTAG00000038640	22	15511915	15518283	-1	LOC100337355	HIG1 domain family, member 1D-like
622	622	Single-breed CSS	ENSBTAG00000038640	22	15511915	15518283	-1	HIGD1A	HIG1 hypoxia inducible domain family, member 1A
623	623	Single-breed CSS	ENSBTAG00000038640	22	15511915	15518283	-1	HIGD1D	HIG1 domain family, member 1D
624	624	Single-breed CSS	ENSBTAG00000014162	22	15553514	15561007	1	ACKR2	atypical chemokine receptor 2
625	625	Single-breed CSS	ENSBTAG00000034106	22	15574312	15577582	-1	CYP8B1	cytochrome P450, family 8, subfamily B, polypeptide 1
626	626	Single-breed CSS	ENSBTAG00000000459	22	15688177	15708173	1	GTDC2	glycosyltransferase-like domain containing 2
627	627	Single-breed CSS	ENSBTAG00000003325	22	15877258	15923665	1	SNRK	SNF related kinase
628	628	Single-breed CSS	ENSBTAG00000044543	22	15881963	15882043	1	MIR2368	microRNA mir-2368
629	629	Single-breed CSS	ENSBTAG00000008893	22	15934723	16139094	-1	ANO10	anoctamin 10
630	630	Single-breed CSS	ENSBTAG00000044167	22	16247929	16308333	1	TOPAZ1	testis and ovary specific PAZ domain containing 1
631	631	Single-breed CSS	ENSBTAG00000016622	22	16310518	16348300	1	TCAIM	T cell activation inhibitor, mitochondrial
632	632	Single-breed CSS	ENSBTAG00000030533	22	16360723	16361139	-1	LOC101905720	protein FAM136A-like
633	633	Single-breed CSS	ENSBTAG00000046301	22	16367996	16376583	-1	ZNF445	zinc finger protein 445
634	634	Single-breed CSS	ENSBTAG00000003622	22	16415882	16442510	1	ZNF167	zinc finger protein 167
635	635	Single-breed CSS	ENSBTAG00000037803	22	16470249	16490038	1	ZNF197	zinc finger protein 197
636	636	Single-breed CSS	ENSBTAG00000034005	22	16494276	16502686	1	ZNF35	zinc finger protein 35
637	637	Single-breed CSS	ENSBTAG00000007020	22	16514156	16523810	1	ZNF502	zinc finger protein 502
638	638	Single-breed CSS	ENSBTAG00000016725	22	16544891	16553539	-1	KIAA1143	KIAA1143 ortholog
639	639	Single-breed CSS	ENSBTAG00000016726	22	16553708	16610397	1	KIF15	kinesin family member 15
640	640	Single-breed CSS	ENSBTAG00000019479	22	16672485	16691192	-1	TATDN2	TatD DNase domain containing 2
641	641	Single-breed CSS	ENSBTAG00000006193	22	16694678	16750676	-1	IRAK2	interleukin-1 receptor-associated kinase 2
642	642	Single-breed CSS	ENSBTAG00000003501	22	54199066	54252163	-1	SACM1L	SAC1 suppressor of actin mutations 1-like (yeast)
643	643	Single-breed CSS	ENSBTAG00000026097	22	54259648	54337446	-1	LIMD1	LIM domains containing 1
644	644	Single-breed CSS	ENSBTAG00000007315	22	54368494	54518600	-1	LARS2	leucyl-tRNA synthetase 2, mitochondrial
645	645	Single-breed CSS	ENSBTAG00000031287	22	54635351	54636965	1	TMEM158	transmembrane protein 158
646	646	Single-breed CSS	ENSBTAG00000012482	22	54717553	54770691	1	CDCP1	CUB domain containing protein 1
647	647	Single-breed CSS	ENSBTAG00000012482	22	54717553	54770691	1	LOC101909925	CUB domain-containing protein 1-like
648	648	Single-breed CSS	ENSBTAG00000018331	22	54791195	54797301	-1	CLEC3B	C-type lectin domain family 3, member B
649	649	Single-breed CSS	ENSBTAG00000018329	22	54808946	54835949	-1	EXOSC7	exosome component 7
650	650	Single-breed CSS	ENSBTAG00000011484	22	54836042	54881848	1	ZDHHC3	zinc finger, DHHC-type containing 3
651	651	Single-breed CSS	ENSBTAG00000016731	22	54903388	54906875	-1	TMEM42	transmembrane protein 42
652	652	Single-breed CSS	ENSBTAG00000012328	22	54945535	54950005	-1	GHRL	ghrelin/obestatin prepropeptide
653	653	Single-breed CSS	ENSBTAG00000017825	22	54958550	54993723	-1	SEC13	SEC13 homolog (S. cerevisiae)
654	654	Single-breed CSS	ENSBTAG00000001305	22	55001027	55302080	-1	ATP2B2	ATPase, Ca++ transporting, plasma membrane 2
655	655	Single-breed CSS	ENSBTAG00000037358	22	55072939	55073012	-1	MIR885	microRNA mir-885
656	656	Single-breed CSS	ENSBTAG00000038962	22	55497704	55621186	1	SLC6A11	solute carrier family 6 (neurotransmitter transporter, GABA), member 11
657	657	Single-breed CSS	ENSBTAG00000005857	22	55695783	55714644	1	SLC6A1	solute carrier family 6 (neurotransmitter transporter, GABA), member 1
658	658	Single-breed CSS	ENSBTAG00000001447	22	55929988	55931463	1	HRH1	histamine receptor H1
659	659	Single-breed CSS	ENSBTAG00000035827	22	55944219	56217921	1	LOC100852283	ubiquitin-like modifier-activating enzyme ATG7-like
660	660	Single-breed CSS	ENSBTAG00000035827	22	55944219	56217921	1	ATG7	autophagy related 7
661	661	Single-breed CSS	ENSBTAG00000009159	22	60913459	60946157	-1	PLXNA1
662	662	Single-breed CSS	ENSBTAG00000030855	22	60960190	61060022	-1	CHCHD6	coiled-coil-helix-coiled-coil-helix domain containing 6
663	663	Single-breed CSS	ENSBTAG00000016838	23	9753030	9789545	-1	SRPK1	SRSF protein kinase 1
664	664	Single-breed CSS	ENSBTAG00000017251	23	9853166	9942504	-1	SLC26A8	solute carrier family 26, member 8
665	665	Single-breed CSS	ENSBTAG00000020783	23	9944807	10023618	1	MAPK14	mitogen-activated protein kinase 14
666	666	Single-breed CSS	ENSBTAG00000010007	23	10036666	10045045	1	MAPK13	mitogen-activated protein kinase 13
667	667	Single-breed CSS	ENSBTAG00000013316	23	10099947	10130409	1	BRPF3	bromodomain and PHD finger containing, 3
668	668	Single-breed CSS	ENSBTAG00000015118	23	10166999	10223695	1	PNPLA1	patatin-like phospholipase domain containing 1
669	669	Single-breed CSS	ENSBTAG00000017617	23	10228126	10240589	-1	C6orf222
670	670	Single-breed CSS	ENSBTAG00000034879	23	10282783	10283741	-1	LOC790266	heterogeneous nuclear ribonucleoprotein A1 pseudogene
671	671	Single-breed CSS	ENSBTAG00000020595	23	10355458	10391460	1	KCTD20	potassium channel tetramerisation domain containing 20
672	672	Single-breed CSS	ENSBTAG00000011126	23	10395680	10436813	-1	STK38	serine/threonine kinase 38
673	673	Single-breed CSS	ENSBTAG00000019217	23	39404303	39501810	1	KIF13A	kinesin family member 13A
674	674	Single-breed CSS	ENSBTAG00000006166	23	50703507	50714364	-1	WRNIP1	Werner helicase interacting protein 1
675	675	Single-breed CSS	ENSBTAG00000012079	23	50735297	50800744	1	MYLK4	myosin light chain kinase family, member 4
676	676	Single-breed CSS	ENSBTAG00000004940	24	19819065	20129055	1	CELF4	CUGBP, Elav-like family member 4
677	677	Single-breed CSS	ENSBTAG00000002125	24	43111844	43163936	1	GNAL	guanine nucleotide binding protein (G protein), alpha activating activity polypeptide, olfactory type
678	678	Single-breed CSS	ENSBTAG00000002128	24	43164375	43177241	-1	MPPE1	metallophosphoesterase 1
679	679	Single-breed CSS	ENSBTAG00000043951	24	43189865	43209021	1	IMPA2	inositol(myo)-1(or 4)-monophosphatase 2
680	680	Single-breed CSS	ENSBTAG00000047609	24	43231407	43232698	-1	CIDEA	cell death-inducing DFFA-like effector a
681	681	Single-breed CSS	ENSBTAG00000046337	24	43249500	43250564	1	TUBB6
682	682	Single-breed CSS	ENSBTAG00000011250	24	43252927	43271906	-1	AFG3L2	AFG3 ATPase family gene 3-like 2 (S. cerevisiae)
683	683	Single-breed CSS	ENSBTAG00000017983	24	43307449	43311183	1	SLMO1	slowmo homolog 1 (Drosophila)
684	684	Single-breed CSS	ENSBTAG00000010542	24	43323645	43488851	-1	SPIRE1	spire homolog 1 (Drosophila)
685	685	Single-breed CSS	ENSBTAG00000010547	24	43500036	43515274	-1	CEP76	centrosomal protein 76kDa
686	686	Single-breed CSS	ENSBTAG00000010552	24	43515583	43525527	1	PSMG2	proteasome (prosome, macropain) assembly chaperone 2
687	687	Single-breed CSS	ENSBTAG00000010563	24	43539648	43607714	-1	PTPN2	protein tyrosine phosphatase, non-receptor type 2
688	688	Single-breed CSS	ENSBTAG00000010792	24	43639269	43659101	1	SEH1L	SEH1-like (S. cerevisiae)
689	689	Single-breed CSS	ENSBTAG00000009139	24	43861727	43919241	1	LDLRAD4	low density lipoprotein receptor class A domain containing 4
690	690	Single-breed CSS	ENSBTAG00000009141	24	43927644	43941907	-1	FAM210A	chromosome 24 open reading frame, human C18orf19
691	691	Single-breed CSS	ENSBTAG00000009142	24	43942058	43967106	1	RNMT	RNA (guanine-7-) methyltransferase
692	692	Single-breed CSS	ENSBTAG00000009143	24	43983880	43984857	1	MC5R	melanocortin 5 receptor
693	693	Single-breed CSS	ENSBTAG00000011038	24	44006264	44024553	-1	MC2R	melanocortin 2 receptor (adrenocorticotropic hormone)
694	694	Single-breed CSS	ENSBTAG00000019455	24	49955620	50154207	-1	MYO5B	myosin VB
695	695	Single-breed CSS	ENSBTAG00000002788	24	54544871	54715264	1	RAB27B	RAB27B, member RAS oncogene family
696	696	Single-breed CSS	ENSBTAG00000020043	25	22843459	22900615	-1	ARHGAP17	Rho GTPase activating protein 17
697	697	Single-breed CSS	ENSBTAG00000016156	25	26437044	26444129	1	MAPK3	mitogen-activated protein kinase 3
698	698	Single-breed CSS	ENSBTAG00000016155	25	26444489	26449827	1	GDPD3	glycerophosphodiester phosphodiesterase domain containing 3
699	699	Single-breed CSS	ENSBTAG00000009047	25	26451072	26454431	1	YPEL3	yippee-like 3 (Drosophila)
700	700	Single-breed CSS	ENSBTAG00000009046	25	26455575	26459590	1	TBX6	T-box 6
701	701	Single-breed CSS	ENSBTAG00000012928	25	26460142	26468245	-1	PPP4C	protein phosphatase 4, catalytic subunit
702	702	Single-breed CSS	ENSBTAG00000012927	25	26470488	26475202	-1	ALDOA	aldolase A, fructose-bisphosphate
703	703	Single-breed CSS	ENSBTAG00000005033	25	26498127	26503844	1	FAM57B	family with sequence similarity 57, member B
704	704	Single-breed CSS	ENSBTAG00000005031	25	26513088	26518561	1	DOC2A	double C2-like domains, alpha
705	705	Single-breed CSS	ENSBTAG00000005030	25	26518232	26526783	-1	INO80E	INO80 complex subunit E
706	706	Single-breed CSS	ENSBTAG00000005028	25	26526080	26529670	1	HIRIP3	HIRA interacting protein 3
707	707	Single-breed CSS	ENSBTAG00000017422	25	26531018	26547977	-1	TAOK2	TAO kinase 2
708	708	Single-breed CSS	ENSBTAG00000021785	25	26549204	26565653	-1	TMEM219	transmembrane protein 219
709	709	Single-breed CSS	ENSBTAG00000015982	25	26601438	26614677	1	KCTD13	potassium channel tetramerisation domain containing 13
710	710	Single-breed CSS	ENSBTAG00000026319	25	26614815	26618147	-1	ASPHD1	aspartate beta-hydroxylase domain containing 1
711	711	Single-breed CSS	ENSBTAG00000007955	25	26620088	26640306	1	SEZ6L2	seizure related 6 homolog (mouse)-like 2
712	712	Single-breed CSS	ENSBTAG00000007954	25	26646275	26649700	1	CDIPT	CDP-diacylglycerol--inositol 3-phosphatidyltransferase
713	713	Single-breed CSS	ENSBTAG00000007952	25	26661754	26681331	-1	MVP	major vault protein
714	714	Single-breed CSS	ENSBTAG00000045147	25	26681103	26681168	-1	MIR2325C	microRNA mir-2325c
715	715	Single-breed CSS	ENSBTAG00000010904	25	26681934	26689460	-1	PAGR1	chromosome 25 open reading frame, human C16orf53
716	716	Single-breed CSS	ENSBTAG00000044880	25	26692647	26692721	-1	MIR2385	microRNA mir-2385
717	717	Single-breed CSS	ENSBTAG00000013669	25	26694338	26709145	-1	KIF22	kinesin family member 22
718	718	Single-breed CSS	ENSBTAG00000026325	25	26716208	26717588	-1	ZG16	zymogen granule protein 16
719	719	Single-breed CSS	ENSBTAG00000047448	25	26734080	26736769	1	C25H16orf54	chromosome 25 open reading frame, human C16orf54
720	720	Single-breed CSS	ENSBTAG00000008446	25	28638038	28780415	1	TYW1	tRNA-yW synthesizing protein 1 homolog (S. cerevisiae)
721	721	Single-breed CSS	ENSBTAG00000007402	25	42221370	42229176	1	ZFAND2A	zinc finger, AN1-type domain 2A
722	722	Single-breed CSS	ENSBTAG00000048154	25	42259657	42260709	-1	GPER	G protein-coupled estrogen receptor 1
723	723	Single-breed CSS	ENSBTAG00000046014	25	42272935	42282988	-1	GPR146	G protein-coupled receptor 146
724	724	Single-breed CSS	ENSBTAG00000044959	25	42282747	42282828	1	MIR2389	microRNA mir-2389
725	725	Single-breed CSS	ENSBTAG00000044830	25	42293998	42294075	1	MIR339A	microRNA mir-339a
726	726	Single-breed CSS	ENSBTAG00000017701	25	42306360	42310487	-1	LOC618939	cytochrome P450 2W1-like
727	727	Single-breed CSS	ENSBTAG00000015253	25	42316375	42321964	1	COX19	COX19 cytochrome c oxidase assembly homolog (S. cerevisiae)
728	728	Single-breed CSS	ENSBTAG00000015952	25	42330026	42362918	1	ADAP1	ArfGAP with dual PH domains 1
729	729	Single-breed CSS	ENSBTAG00000026191	25	42380410	42388252	1	GET4	golgi to ER traffic protein 4 homolog (S. cerevisiae)
730	730	Single-breed CSS	ENSBTAG00000048140	25	42443400	42466498	-1	HEATR2	HEAT repeat containing 2
731	731	Single-breed CSS	ENSBTAG00000046142	25	42518065	42548418	1	PRKAR1B	protein kinase, cAMP-dependent, regulatory, type I, beta
732	732	Single-breed CSS	ENSBTAG00000014541	25	42573239	42589974	1	PDGFA	platelet-derived growth factor alpha polypeptide
733	733	Single-breed CSS	ENSBTAG00000003607	25	42694393	42728472	-1	FAM20C	family with sequence similarity 20, member C
734	734	Single-breed CSS	ENSBTAG00000009498	26	9498226	9595849	1	PTEN	phosphatase and tensin homolog
735	735	Single-breed CSS	ENSBTAG00000038063	26	10211198	10247852	1	LIPJ	lipase, family member J
736	736	Single-breed CSS	ENSBTAG00000011734	26	12571209	12580580	-1	ANKRD1	ankyrin repeat domain 1 (cardiac muscle)
737	737	Single-breed CSS	ENSBTAG00000004438	26	30690130	30742278	-1	XPNPEP1	X-prolyl aminopeptidase (aminopeptidase P) 1, soluble
738	738	Single-breed CSS	ENSBTAG00000012444	26	45848827	46238138	-1	ADAM12	ADAM metallopeptidase domain 12
739	739	Single-breed CSS	ENSBTAG00000033312	27	34367778	34483222	-1	ADAM3A	ADAM metallopeptidase domain 3A (cyritestin 1)
740	740	Single-breed CSS	ENSBTAG00000004015	27	36532982	36636049	-1	KAT6A	K(lysine) acetyltransferase 6A
741	741	Single-breed CSS	ENSBTAG00000001243	27	36716852	36734481	1	AP3M2	adaptor-related protein complex 3, mu 2 subunit
742	742	Single-breed CSS	ENSBTAG00000001244	27	36738833	36762837	-1	PLAT	plasminogen activator, tissue
743	743	Single-breed CSS	ENSBTAG00000007599	27	36813226	36865778	1	IKBKB	inhibitor of kappa light polypeptide gene enhancer in B-cells, kinase beta
744	744	Single-breed CSS	ENSBTAG00000000225	27	36877980	36902798	1	POLB	polymerase (DNA directed), beta
745	745	Single-breed CSS	ENSBTAG00000033137	27	38483892	38797972	1	PSD3	pleckstrin and Sec7 domain containing 3
746	746	Single-breed CSS	ENSBTAG00000007031	27	39861723	39865112	-1	OXSM	3-oxoacyl-ACP synthase, mitochondrial
747	747	Single-breed CSS	ENSBTAG00000000942	28	5250716	5367946	-1	SIPA1L2	signal-induced proliferation-associated 1 like 2
748	748	Single-breed CSS	ENSBTAG00000012566	28	5711873	5714658	1	MAP10	KIAA1383 ortholog
749	749	Single-breed CSS	ENSBTAG00000013935	28	5872192	5910468	1	NTPCR	nucleoside-triphosphatase, cancer-related
750	750	Single-breed CSS	ENSBTAG00000000535	28	5915711	6227327	-1	PCNXL2	pecanex-like 2 (Drosophila)
751	751	Single-breed CSS	ENSBTAG00000021183	28	6242998	6298893	1	LOC616014	mixed lineage kinase 4
752	752	Single-breed CSS	ENSBTAG00000004515	28	6492389	6559855	1	KCNK1	potassium channel, subfamily K, member 1
753	753	Single-breed CSS	ENSBTAG00000020361	28	6762322	7195661	1	SLC35F3	solute carrier family 35, member F3
754	754	Single-breed CSS	ENSBTAG00000004517	28	7242341	7307486	-1	TARBP1	TAR (HIV-1) RNA binding protein 1
755	755	Single-breed CSS	ENSBTAG00000046841	28	7444901	7446967	-1	IRF2BP2	interferon regulatory factor 2 binding protein 2
756	756	Single-breed CSS	ENSBTAG00000011072	28	30215525	30732444	1	ADK	adenosine kinase
757	757	Single-breed CSS	ENSBTAG00000027868	29	12105147	12324134	1	LOC505383	disks large homolog 2-like
758	758	Single-breed CSS	ENSBTAG00000007479	29	12460188	12486627	1	CCDC90B	coiled-coil domain containing 90B
759	759	Single-breed CSS	ENSBTAG00000007479	29	12460188	12486627	1	LOC785734	coiled-coil domain-containing protein 90B, mitochondrial-like
760	760	Single-breed CSS	ENSBTAG00000001391	29	12492809	12548234	-1	ANKRD42	ankyrin repeat domain 42
761	761	Single-breed CSS	ENSBTAG00000015277	29	12555854	12580195	-1	LOC510604	pre-mRNA cleavage complex 2 protein Pcf11-like
762	762	Single-breed CSS	ENSBTAG00000013942	29	40857731	40883995	1	DAGLA	diacylglycerol lipase, alpha
763	763	Single-breed CSS	ENSBTAG00000006990	29	40905008	40924425	1	MYRF	myelin regulatory factor
764	764	Single-breed CSS	ENSBTAG00000032557	29	40927662	40931388	-1	TMEM258	chromosome 29 open reading frame, human C11orf10
765	765	Single-breed CSS	ENSBTAG00000003967	29	42882593	42889928	1	OTUB1	OTU domain, ubiquitin aldehyde binding 1
766	766	Single-breed CSS	ENSBTAG00000017181	29	42890800	43092842	-1	MACROD1	MACRO domain containing 1
767	767	Single-breed CSS	ENSBTAG00000006386	29	43008119	43008581	1	LOC100294785	ribosomal protein L22-like 1-like
768	768	Single-breed CSS	ENSBTAG00000003073	29	43032947	43044726	1	NAA40	N(alpha)-acetyltransferase 40, NatD catalytic subunit, homolog (S. cerevisiae)
769	769	Single-breed CSS	ENSBTAG00000048264	29	43048588	43050621	1	FLRT1	fibronectin leucine rich transmembrane protein 1
770	770	Single-breed CSS	ENSBTAG00000015663	29	43111546	43124096	1	STIP1	stress-induced-phosphoprotein 1
771	771	Single-breed CSS	ENSBTAG00000045862	29	43126404	43142481	1	FERMT3	fermitin family member 3
772	772	Single-breed CSS	ENSBTAG00000016560	29	43142908	43146183	-1	DNAJC4	DnaJ (Hsp40) homolog, subfamily C, member 4
773	773	Single-breed CSS	ENSBTAG00000016559	29	43146856	43149460	-1	NUDT22	nudix (nucleoside diphosphate linked moiety X)-type motif 22
774	774	Single-breed CSS	ENSBTAG00000016555	29	43149610	43152143	1	TRPT1	tRNA phosphotransferase 1
775	775	Single-breed CSS	ENSBTAG00000013606	29	43159739	43162644	1	FKBP2	FK506 binding protein 2, 13kDa
776	776	Single-breed CSS	ENSBTAG00000047265	29	43163337	43163913	-1	PPP1R14B	protein phosphatase 1, regulatory (inhibitor) subunit 14B
777	777	Single-breed CSS	ENSBTAG00000006740	29	44370408	44381438	1	SCYL1	SCY1-like 1 (S. cerevisiae)
778	778	Single-breed CSS	ENSBTAG00000006747	29	44380356	44400578	-1	LTBP3	latent transforming growth factor beta binding protein 3
779	779	Single-breed CSS	ENSBTAG00000003713	29	44418400	44419658	1	SSSCA1	Sjogren syndrome/scleroderma autoantigen 1
780	780	Single-breed CSS	ENSBTAG00000003712	29	44420406	44422038	1	FAM89B	family with sequence similarity 89, member B
781	781	Single-breed CSS	ENSBTAG00000009554	29	44424071	44439541	1	EHBP1L1	EH domain binding protein 1-like 1
782	782	Single-breed CSS	ENSBTAG00000010802	29	44439783	44442568	-1	KCNK7	potassium channel, subfamily K, member 7
783	783	Single-breed CSS	ENSBTAG00000004114	29	44444057	44460617	-1	MAP3K11	mitogen-activated protein kinase kinase kinase 11
784	784	Single-breed CSS	ENSBTAG00000003759	29	44462346	44481118	1	PCNXL3	pecanex-like 3 (Drosophila)
785	785	Single-breed CSS	ENSBTAG00000013884	29	44484284	44493549	1	SIPA1	signal-induced proliferation-associated 1
786	786	Single-breed CSS	ENSBTAG00000013895	29	44496359	44505000	-1	RELA	v-rel reticuloendotheliosis viral oncogene homolog A (avian)
787	787	Single-breed CSS	ENSBTAG00000005578	29	44544726	44552254	1	KAT5	K(lysine) acetyltransferase 5
788	788	Single-breed CSS	ENSBTAG00000005577	29	44552309	44553484	-1	RNASEH2C	ribonuclease H2, subunit C
789	789	Single-breed CSS	ENSBTAG00000046875	29	44563255	44566140	-1	AP5B1	adaptor-related protein complex 5, beta 1 subunit
790	790	Single-breed CSS	ENSBTAG00000012656	29	44574560	44585598	1	OVOL1	ovo-like 1(Drosophila)
791	791	Single-breed CSS	ENSBTAG00000021454	29	44634185	44637443	1	SNX32
792	792	Single-breed CSS	ENSBTAG00000021455	29	44638896	44642280	-1	CFL1	cofilin 1 (non-muscle)
793	793	Single-breed CSS	ENSBTAG00000021456	29	44644885	44650618	1	MUS81	MUS81 endonuclease homolog (S. cerevisiae)
794	794	Single-breed CSS	ENSBTAG00000021457	29	44650628	44657896	-1	EFEMP2	EGF containing fibulin-like extracellular matrix protein 2
795	795	Single-breed CSS	ENSBTAG00000020773	29	44661698	44665098	1	CTSW	cathepsin W
796	796	Single-breed CSS	ENSBTAG00000020775	29	44665294	44669337	-1	FIBP	fibroblast growth factor (acidic) intracellular binding protein
797	797	Single-breed CSS	ENSBTAG00000005382	29	44671368	44672651	1	CCDC85B	coiled-coil domain containing 85B
798	798	Single-breed CSS	ENSBTAG00000006194	29	44673879	44679325	-1	FOSL1	FOS-like antigen 1
799	799	Single-breed CSS	ENSBTAG00000006195	29	44691682	44693901	-1	C29H11orf68	chromosome 29 open reading frame, human C11orf68
800	800	Single-breed CSS	ENSBTAG00000006199	29	44694171	44696295	1	DRAP1	DR1-associated protein 1 (negative cofactor 2 alpha)
801	801	Single-breed CSS	ENSBTAG00000003093	29	44716272	44725594	1	TSGA10IP	testis specific, 10 interacting protein
802	802	Single-breed CSS	ENSBTAG00000003094	29	44726692	44741763	1	SART1	squamous cell carcinoma antigen recognized by T cells
803	803	Single-breed CSS	ENSBTAG00000020186	29	44756084	44759164	-1	EIF1AD	eukaryotic translation initiation factor 1A domain containing
804	804	Single-breed CSS	ENSBTAG00000031875	29	44759486	44761429	1	BANF1	barrier to autointegration factor 1
805	805	Single-breed CSS	ENSBTAG00000014718	29	44766936	44768173	1	CST6	cystatin E/M
806	806	Single-breed CSS	ENSBTAG00000014720	29	44772899	44779138	-1	CATSPER1	cation channel, sperm associated 1
807	807	Single-breed CSS	ENSBTAG00000002772	29	44790176	44800852	-1	GAL3ST3	galactose-3-O-sulfotransferase 3
808	808	Single-breed CSS	ENSBTAG00000002778	29	44803791	44817398	1	SF3B2	splicing factor 3b, subunit 2, 145kDa
809	809	Single-breed CSS	ENSBTAG00000009026	29	44920590	44948773	1	PACS1	phosphofurin acidic cluster sorting protein 1
810	810	Single-breed CSS	ENSBTAG00000019334	29	44960930	44970707	1	KLC2	kinesin light chain 2
811	811	Single-breed CSS	ENSBTAG00000046485	29	44972615	44977021	1	RAB1B	RAB1B, member RAS oncogene family
812	812	Single-breed CSS	ENSBTAG00000004829	29	44984659	44988709	-1	YIF1A	Yip1 interacting factor homolog A (S. cerevisiae)
813	813	Single-breed CSS	ENSBTAG00000020203	29	44993275	44994609	1	TMEM151A	transmembrane protein 151A
814	814	Single-breed CSS	ENSBTAG00000044073	29	45016284	45018614	-1	CD248	CD248 molecule, endosialin
815	815	Single-breed CSS	ENSBTAG00000017681	29	45029460	45034780	-1	RIN1	Ras and Rab interactor 1
816	816	Single-breed CSS	ENSBTAG00000017689	29	45035736	45042778	-1	BRMS1	breast cancer metastasis suppressor 1
817	817	Single-breed CSS	ENSBTAG00000022238	29	45043096	45045344	-1	B3GNT1	UDP-GlcNAc:betaGal beta-1,3-N-acetylglucosaminyltransferase 1
818	818	Single-breed CSS	ENSBTAG00000012024	29	45056314	45063665	-1	SLC29A2	solute carrier family 29 (nucleoside transporters), member 2
819	819	Single-breed CSS	ENSBTAG00000014925	29	45110166	45115042	1	NPAS4	neuronal PAS domain protein 4
820	820	Single-breed CSS	ENSBTAG00000015006	29	45127205	45130554	-1	MRPL11	mitochondrial ribosomal protein L11
821	821	Single-breed CSS	ENSBTAG00000021097	29	45153624	45162953	1	PELI3	pellino homolog 3 (Drosophila)
822	822	Single-breed CSS	ENSBTAG00000022242	29	45167009	45198892	1	DPP3	dipeptidyl-peptidase 3
823	823	Single-breed CSS	ENSBTAG00000020147	29	45200689	45215093	1	BBS1	Bardet-Biedl syndrome 1
824	824	Single-breed CSS	ENSBTAG00000005756	29	45223678	45229753	-1	ZDHHC24	zinc finger, DHHC-type containing 24
825	825	Single-breed CSS	ENSBTAG00000022244	29	45230682	45242282	1	ACTN3	actinin, alpha 3
826	826	Single-breed CSS	ENSBTAG00000010994	29	45242552	45248115	-1	CTSF	cathepsin F
827	827	Single-breed CSS	ENSBTAG00000004342	29	45271648	45274221	-1	CCDC87	coiled-coil domain containing 87
828	828	Single-breed CSS	ENSBTAG00000004343	29	45274394	45288010	1	CCS	copper chaperone for superoxide dismutase
829	829	Single-breed CSS	ENSBTAG00000001225	29	45299519	45308722	1	RBM14	RNA binding motif protein 14
830	830	Single-breed CSS	ENSBTAG00000031688	29	45315574	45323300	1	RBM4	RNA binding motif protein 4
831	831	Single-breed CSS	ENSBTAG00000000423	29	45338337	45347624	-1	RBM4B	RNA binding motif protein 4B
832	832	Single-breed CSS	ENSBTAG00000005929	29	45358814	45438945	-1	LOC100848725	spectrin beta chain, non-erythrocytic 2-like
833	833	Single-breed CSS	ENSBTAG00000005929	29	45358814	45438945	-1	SPTBN2	spectrin, beta, non-erythrocytic 2
834	834	Single-breed CSS	ENSBTAG00000019689	29	45378039	45503093	1	C29H11orf80	chromosome 29 open reading frame, human C11orf80
835	835	Single-breed CSS	ENSBTAG00000001077	29	49122352	49157383	1	OSBPL5	oxysterol binding protein-like 5
836	836	Single-breed CSS	ENSBTAG00000039129	29	49172337	49197567	1	LOC510798	uncharacterized LOC510798
837	837	Single-breed CSS	ENSBTAG00000010777	29	49202354	49254992	1	CARS	cysteinyl-tRNA synthetase
838	838	Single-breed CSS	ENSBTAG00000022160	29	49264642	49316917	1	NAP1L4	nucleosome assembly protein 1-like 4
839	839	Single-breed CSS	ENSBTAG00000020227	16	3836700	3849134	-1	FAM72A	family with sequence similarity 72, member A
840	1	Two-to-Four-breed CSS	ENSBTAG00000040418	1	19864723	19865715	-1	PPP1CA	protein phosphatase 1, catalytic subunit, alpha isozyme
841	2	Two-to-Four-breed CSS	ENSBTAG00000029827	1	19881347	19881431	-1	MIR125B-2	microRNA mir-125b-2
842	3	Two-to-Four-breed CSS	ENSBTAG00000029912	1	19930454	19930547	-1	MIRLET7C	microRNA let-7c
843	4	Two-to-Four-breed CSS	ENSBTAG00000029768	1	19931185	19931265	-1	MIR99A	microRNA mir-99a
844	5	Two-to-Four-breed CSS	ENSBTAG00000013769	1	56353745	56378308	1	PVRL3
845	6	Two-to-Four-breed CSS	ENSBTAG00000014441	1	56722581	56818961	1	CD96	CD96 molecule
846	7	Two-to-Four-breed CSS	ENSBTAG00000046637	1	56759266	56759922	-1	ZBED2	zinc finger, BED-type containing 2
847	8	Two-to-Four-breed CSS	ENSBTAG00000012646	1	56844455	56894475	1	PLCXD2	phosphatidylinositol-specific phospholipase C, X domain containing 2
848	9	Two-to-Four-breed CSS	ENSBTAG00000001209	1	57054879	57145880	1	PHLDB2	pleckstrin homology-like domain, family B, member 2
849	10	Two-to-Four-breed CSS	ENSBTAG00000018877	1	68012078	68101852	1	PDIA5	protein disulfide isomerase family A, member 5
850	11	Two-to-Four-breed CSS	ENSBTAG00000014797	1	68170572	68232640	1	SEC22A	SEC22 vesicle trafficking protein homolog A (S. cerevisiae)
851	12	Two-to-Four-breed CSS	ENSBTAG00000018777	1	68263141	68420954	-1	ADCY5	adenylate cyclase 5
852	13	Two-to-Four-breed CSS	ENSBTAG00000023607	1	68464487	68550787	-1	PTPLB	protein tyrosine phosphatase-like (proline instead of catalytic arginine), member b
853	14	Two-to-Four-breed CSS	ENSBTAG00000014567	1	68580144	68667822	-1	MYLK	myosin light chain kinase
854	15	Two-to-Four-breed CSS	ENSBTAG00000000566	1	68895327	68937081	-1	CCDC14	coiled-coil domain containing 14
855	16	Two-to-Four-breed CSS	ENSBTAG00000006947	1	68954525	68989623	-1	ROPN1	rhophilin associated tail protein 1
856	17	Two-to-Four-breed CSS	ENSBTAG00000002640	1	69248613	69724961	1	KALRN	kalirin, RhoGEF kinase
857	18	Two-to-Four-breed CSS	ENSBTAG00000044172	1	70742636	70784188	-1	LMLN	leishmanolysin-like (metallopeptidase M8 family)
858	19	Two-to-Four-breed CSS	ENSBTAG00000014208	1	70788697	70792140	-1	RPL35A	ribosomal protein L35a
859	20	Two-to-Four-breed CSS	ENSBTAG00000005430	1	75220593	75222153	1	MB21D2	Mab-21 domain containing 2
860	21	Two-to-Four-breed CSS	ENSBTAG00000012413	1	75616651	75895219	1	FGF12	fibroblast growth factor 12
861	22	Two-to-Four-breed CSS	ENSBTAG00000006945	1	76545414	76624452	-1	CCDC50	coiled-coil domain containing 50
862	23	Two-to-Four-breed CSS	ENSBTAG00000044148	1	76666304	76675855	1	UTS2B	urotensin 2B
863	24	Two-to-Four-breed CSS	ENSBTAG00000018703	1	76685703	76721920	-1	OSTN	osteocrin
864	25	Two-to-Four-breed CSS	ENSBTAG00000023593	1	76996347	77001495	1	GMNC	geminin coiled-coil domain containing
865	26	Two-to-Four-breed CSS	ENSBTAG00000013205	1	77198182	77343645	-1	IL1RAP	interleukin 1 receptor accessory protein
866	27	Two-to-Four-breed CSS	ENSBTAG00000013456	1	77415804	77436583	1	TMEM207	transmembrane protein 207
867	28	Two-to-Four-breed CSS	ENSBTAG00000006494	1	77469357	77492294	-1	CLDN16	claudin 16
868	29	Two-to-Four-breed CSS	ENSBTAG00000013148	1	77596386	77611958	1	CLDN1	claudin 1
869	30	Two-to-Four-breed CSS	ENSBTAG00000021025	1	77752546	77932253	1	LEPREL1	leprecan-like 1
870	31	Two-to-Four-breed CSS	ENSBTAG00000015460	1	78012414	78283420	-1	TP63	tumor protein p63
871	32	Two-to-Four-breed CSS	ENSBTAG00000032538	1	78604073	78758431	-1	TPRG1	tumor protein p63 regulated 1
872	33	Two-to-Four-breed CSS	ENSBTAG00000044001	1	79041610	79725431	-1	LPP	LIM domain containing preferred translocation partner in lipoma
873	34	Two-to-Four-breed CSS	ENSBTAG00000036372	1	79250531	79250616	-1	MIR28	microRNA mir-28
874	35	Two-to-Four-breed CSS	ENSBTAG00000001511	1	80179482	80202388	1	BCL6	B-cell CLL/lymphoma 6
875	36	Two-to-Four-breed CSS	ENSBTAG00000003179	1	80221898	80225631	1	RTP2	receptor (chemosensory) transporter protein 2
876	37	Two-to-Four-breed CSS	ENSBTAG00000017312	1	80250205	80251648	1	SST	somatostatin
877	38	Two-to-Four-breed CSS	ENSBTAG00000032265	1	80502601	80506904	-1	LOC532442	uncharacterized LOC532442
878	39	Two-to-Four-breed CSS	ENSBTAG00000032265	1	80502601	80506904	-1	LOC100851529	receptor-transporting protein 4-like
879	40	Two-to-Four-breed CSS	ENSBTAG00000012467	1	80596924	80649363	1	MASP1	mannan-binding lectin serine peptidase 1 (C4/C2 activating component of Ra-reactive factor)
880	41	Two-to-Four-breed CSS	ENSBTAG00000012706	1	80673151	80675983	-1	RTP1	receptor (chemosensory) transporter protein 1
881	42	Two-to-Four-breed CSS	ENSBTAG00000010357	1	80788014	80830464	-1	ST6GAL1	ST6 beta-galactosamide alpha-2,6-sialyltranferase 1
882	43	Two-to-Four-breed CSS	ENSBTAG00000019813	1	81005168	81018328	-1	ADIPOQ	adiponectin, C1Q and collagen domain containing
883	44	Two-to-Four-breed CSS	ENSBTAG00000014727	1	81043610	81057778	1	RFC4	replication factor C (activator 1) 4, 37kDa
884	45	Two-to-Four-breed CSS	ENSBTAG00000014724	1	81057779	81064090	-1	EIF4A2	eukaryotic translation initiation factor 4A2
885	46	Two-to-Four-breed CSS	ENSBTAG00000044788	1	81060819	81060995	-1	MIR1248-1	microRNA mir-1248-1
886	47	Two-to-Four-breed CSS	ENSBTAG00000044788	1	81060819	81060995	-1	MIR1248-2	microRNA mir-1248-2
887	48	Two-to-Four-breed CSS	ENSBTAG00000005122	1	81097435	81121112	-1	KNG1	kininogen 1
888	49	Two-to-Four-breed CSS	ENSBTAG00000007666	1	81992398	82161528	1	IGF2BP2	insulin-like growth factor 2 mRNA binding protein 2
889	50	Two-to-Four-breed CSS	ENSBTAG00000001749	1	82176394	82210749	-1	SENP2	SUMO1/sentrin/SMT3 specific peptidase 2
890	51	Two-to-Four-breed CSS	ENSBTAG00000001535	1	82243015	82278080	1	LIPH	lipase, member H
891	52	Two-to-Four-breed CSS	ENSBTAG00000017115	1	82285913	82294596	1	TMEM41A	transmembrane protein 41A
892	53	Two-to-Four-breed CSS	ENSBTAG00000017103	1	82301321	82426795	-1	MAP3K13	mitogen-activated protein kinase kinase kinase 13
893	54	Two-to-Four-breed CSS	ENSBTAG00000019625	1	82467817	82521151	1	EHHADH	enoyl-CoA, hydratase/3-hydroxyacyl CoA dehydrogenase
894	55	Two-to-Four-breed CSS	ENSBTAG00000005212	1	82573990	82694776	1	C1H3orf70	chromosome 1 open reading frame, human C3orf70
895	56	Two-to-Four-breed CSS	ENSBTAG00000005209	1	82706097	82987709	-1	VPS8	vacuolar protein sorting 8 homolog (S. cerevisiae)
896	57	Two-to-Four-breed CSS	ENSBTAG00000019014	1	83090390	83091984	1	MAGEF1	melanoma antigen family F, 1
897	58	Two-to-Four-breed CSS	ENSBTAG00000005313	1	83202439	83244544	-1	EPHB3	EPH receptor B3
898	59	Two-to-Four-breed CSS	ENSBTAG00000008343	1	83316637	83318468	1	LOC524771	uncharacterized LOC524771
899	60	Two-to-Four-breed CSS	ENSBTAG00000002878	1	83416532	83425904	-1	CHRD	chordin
900	61	Two-to-Four-breed CSS	ENSBTAG00000000476	1	83429600	83434371	1	THPO	thrombopoietin
901	62	Two-to-Four-breed CSS	ENSBTAG00000040199	1	83437865	83442294	-1	POLR2H	polymerase (RNA) II (DNA directed) polypeptide H
902	63	Two-to-Four-breed CSS	ENSBTAG00000012284	1	83443169	83457221	1	CLCN2	chloride channel 2
903	64	Two-to-Four-breed CSS	ENSBTAG00000012273	1	83457841	83464244	-1	FAM131A	family with sequence similarity 131, member A
904	65	Two-to-Four-breed CSS	ENSBTAG00000012881	1	83466847	83484338	-1	EIF4G1	eukaryotic translation initiation factor 4 gamma, 1
905	66	Two-to-Four-breed CSS	ENSBTAG00000005660	1	83491699	83501041	-1	PSMD2	proteasome (prosome, macropain) 26S subunit, non-ATPase, 2
906	67	Two-to-Four-breed CSS	ENSBTAG00000005658	1	83507399	83539930	-1	ECE2	endothelin converting enzyme 2
907	68	Two-to-Four-breed CSS	ENSBTAG00000005657	1	83531113	83533268	1	CAMK2N2	calcium/calmodulin-dependent protein kinase II inhibitor 2
908	69	Two-to-Four-breed CSS	ENSBTAG00000005652	1	83540706	83546032	1	ALG3	asparagine-linked glycosylation 3, alpha-1,3- mannosyltransferase homolog (S. cerevisiae)
909	70	Two-to-Four-breed CSS	ENSBTAG00000040399	1	83546313	83557613	-1	VWA5B2	von Willebrand factor A domain containing 5B2
910	71	Two-to-Four-breed CSS	ENSBTAG00000040245	1	83546862	83546947	-1	MIR1224	microRNA mir-1224
911	72	Two-to-Four-breed CSS	ENSBTAG00000006920	1	83573149	83580993	-1	ABCF3	ATP-binding cassette, sub-family F (GCN20), member 3
912	73	Two-to-Four-breed CSS	ENSBTAG00000020106	1	83583028	83591912	-1	AP2M1	adaptor-related protein complex 2, mu 1 subunit
913	74	Two-to-Four-breed CSS	ENSBTAG00000019336	1	83595844	83609419	-1	DVL3	dishevelled segment polarity protein 3
914	75	Two-to-Four-breed CSS	ENSBTAG00000011414	1	83616037	83625122	-1	EIF2B5	eukaryotic translation initiation factor 2B, subunit 5 epsilon, 82kDa
915	76	Two-to-Four-breed CSS	ENSBTAG00000040304	1	83643182	83648441	-1	HTR3E	5-hydroxytryptamine (serotonin) receptor 3E, ionotropic
916	77	Two-to-Four-breed CSS	ENSBTAG00000016624	1	83676971	83683796	-1	HTR3C	5-hydroxytryptamine (serotonin) receptor 3C, ionotropic
917	78	Two-to-Four-breed CSS	ENSBTAG00000039011	1	83718073	83721672	-1	LOC532114	5-hydroxytryptamine (serotonin) receptor 3, family member C-like
918	79	Two-to-Four-breed CSS	ENSBTAG00000038131	1	83736248	83764147	1	ABCC5	ATP-binding cassette, sub-family C (CFTR/MRP), member 5
919	80	Two-to-Four-breed CSS	ENSBTAG00000014460	1	83860274	83914710	1	PARL	presenilin associated, rhomboid-like
920	81	Two-to-Four-breed CSS	ENSBTAG00000014459	1	83918061	83925285	1	MAP6D1	MAP6 domain containing 1
921	82	Two-to-Four-breed CSS	ENSBTAG00000014451	1	83927442	84030074	-1	YEATS2	YEATS domain containing 2
922	83	Two-to-Four-breed CSS	ENSBTAG00000017450	1	84062791	84095207	-1	KLHL24	kelch-like 24 (Drosophila)
923	84	Two-to-Four-breed CSS	ENSBTAG00000037951	1	84158816	84211374	1	KLHL6	kelch-like 6 (Drosophila)
924	85	Two-to-Four-breed CSS	ENSBTAG00000037951	1	84158816	84211374	1	LOC787222	kelch-like 12-like
925	86	Two-to-Four-breed CSS	ENSBTAG00000010394	1	84324970	84525526	1	MCF2L2	MCF.2 cell line derived transforming sequence-like 2
926	87	Two-to-Four-breed CSS	ENSBTAG00000010397	1	84366238	84428658	-1	B3GNT5	UDP-GlcNAc:betaGal beta-1,3-N-acetylglucosaminyltransferase 5
927	88	Two-to-Four-breed CSS	ENSBTAG00000023513	1	86666813	86672081	1	DNAJC19	DnaJ (Hsp40) homolog, subfamily C, member 19
928	89	Two-to-Four-breed CSS	ENSBTAG00000016457	1	86678925	86751963	-1	FXR1	fragile X mental retardation, autosomal homolog 1
929	90	Two-to-Four-breed CSS	ENSBTAG00000003135	1	109080711	109102233	-1	IQCJ
930	91	Two-to-Four-breed CSS	ENSBTAG00000038395	1	109550310	109551293	1	LOC101901911	P2Y purinoceptor 2-like
931	92	Two-to-Four-breed CSS	ENSBTAG00000009263	1	109560438	109586821	-1	MFSD1	major facilitator superfamily domain containing 1
932	93	Two-to-Four-breed CSS	ENSBTAG00000006693	2	20603385	20678885	-1	MTX2	metaxin 2
933	94	Two-to-Four-breed CSS	ENSBTAG00000015840	2	20759890	20761196	-1	HOXD1	homeobox D1
934	95	Two-to-Four-breed CSS	ENSBTAG00000004835	2	20776408	20780505	-1	HOXD3	homeobox D3
935	96	Two-to-Four-breed CSS	ENSBTAG00000039581	2	20794855	20797028	-1	HOXD4	homeobox D4
936	97	Two-to-Four-breed CSS	ENSBTAG00000029927	2	20797606	20797704	-1	MIR10B	microRNA mir-10b
937	98	Two-to-Four-breed CSS	ENSBTAG00000016033	2	20824235	20825910	-1	HOXD9	homeobox D9
938	99	Two-to-Four-breed CSS	ENSBTAG00000016030	2	20828934	20832040	-1	HOXD10	homeobox D10
939	100	Two-to-Four-breed CSS	ENSBTAG00000033330	2	20839236	20841537	-1	HOXD11	homeobox D11
940	101	Two-to-Four-breed CSS	ENSBTAG00000004314	2	20848044	20849010	-1	HOXD12	homeobox D12
941	102	Two-to-Four-breed CSS	ENSBTAG00000004313	2	20854099	20856159	-1	EVX2	even-skipped homeobox 2
942	103	Two-to-Four-breed CSS	ENSBTAG00000018061	2	20941574	21011178	1	KIAA1715	KIAA1715
943	104	Two-to-Four-breed CSS	ENSBTAG00000004555	2	26936763	27078521	1	LRP2	low density lipoprotein receptor-related protein 2
944	105	Two-to-Four-breed CSS	ENSBTAG00000004557	2	27116745	27140610	-1	DHRS9	dehydrogenase/reductase (SDR family) member 9
945	106	Two-to-Four-breed CSS	ENSBTAG00000026885	2	27176814	27258734	1	ABCB11	ATP-binding cassette, sub-family B (MDR/TAP), member 11
946	107	Two-to-Four-breed CSS	ENSBTAG00000004241	2	27274585	27281293	-1	G6PC2	glucose-6-phosphatase, catalytic, 2
947	108	Two-to-Four-breed CSS	ENSBTAG00000010048	2	27296841	27309226	1	SPC25	SPC25, NDC80 kinetochore complex component, homolog (S. cerevisiae)
948	109	Two-to-Four-breed CSS	ENSBTAG00000010362	2	27317638	27380506	-1	NOSTRIN	nitric oxide synthase trafficker
949	110	Two-to-Four-breed CSS	ENSBTAG00000001899	2	34005801	34163051	1	LOC534542	potassium voltage-gated channel subfamily H member 7-like
950	111	Two-to-Four-breed CSS	ENSBTAG00000018446	2	34173878	34193022	-1	GCA	grancalcin, EF-hand calcium binding protein
951	112	Two-to-Four-breed CSS	ENSBTAG00000008142	2	34217173	34272473	1	IFIH1	interferon induced with helicase C domain 1
952	113	Two-to-Four-breed CSS	ENSBTAG00000008140	2	34297726	34376828	1	FAP	fibroblast activation protein, alpha
953	114	Two-to-Four-breed CSS	ENSBTAG00000000730	2	34398011	34408391	1	GCG	glucagon
954	115	Two-to-Four-breed CSS	ENSBTAG00000048246	2	34527583	34547390	-1	DPP4	dipeptidyl-peptidase 4
955	116	Two-to-Four-breed CSS	ENSBTAG00000015317	2	34572522	34826834	-1	SLC4A10	solute carrier family 4, sodium bicarbonate transporter, member 10
956	117	Two-to-Four-breed CSS	ENSBTAG00000009080	2	36256325	36348759	1	ITGB6	integrin, beta 6
957	118	Two-to-Four-breed CSS	ENSBTAG00000032515	2	36373939	36508295	1	PLA2R1	phospholipase A2 receptor 1, 180kDa
958	119	Two-to-Four-breed CSS	ENSBTAG00000032515	2	36373939	36508295	1	LOC101908419	secretory phospholipase A2 receptor-like
959	120	Two-to-Four-breed CSS	ENSBTAG00000017797	2	36557431	36648018	1	LY75	lymphocyte antigen 75
960	121	Two-to-Four-breed CSS	ENSBTAG00000038195	2	36656333	36681937	1	CD302	CD302 molecule
961	122	Two-to-Four-breed CSS	ENSBTAG00000008755	2	36682216	36729906	-1	MARCH7	membrane-associated ring finger (C3HC4) 7
962	123	Two-to-Four-breed CSS	ENSBTAG00000020654	2	36818173	37150720	1	BAZ2B	bromodomain adjacent to zinc finger domain, 2B
963	124	Two-to-Four-breed CSS	ENSBTAG00000024632	2	56711720	57011911	1	LRP1B	low density lipoprotein receptor-related protein 1B
964	125	Two-to-Four-breed CSS	ENSBTAG00000016784	2	84773343	85028058	-1	DNAH7	dynein, axonemal, heavy chain 7
965	126	Two-to-Four-breed CSS	ENSBTAG00000016092	2	89248279	89439610	1	SPATS2L	spermatogenesis associated, serine-rich 2-like
966	127	Two-to-Four-breed CSS	ENSBTAG00000002272	2	89450807	89471623	-1	KCTD18	potassium channel tetramerisation domain containing 18
967	128	Two-to-Four-breed CSS	ENSBTAG00000031579	2	89494027	89513281	1	SGOL2
968	129	Two-to-Four-breed CSS	ENSBTAG00000009725	2	89517811	89589090	1	AOX1	aldehyde oxidase 1
969	130	Two-to-Four-breed CSS	ENSBTAG00000038878	2	89699124	89771871	1	AOX4	aldehyde oxidase 1-like
970	131	Two-to-Four-breed CSS	ENSBTAG00000026812	2	89783382	89858016	1	AOX3L1	aldehyde oxidase 1-like
971	132	Two-to-Four-breed CSS	ENSBTAG00000010030	2	110251546	110405363	-1	EPHA4	EPH receptor A4
972	133	Two-to-Four-breed CSS	ENSBTAG00000038700	2	113274595	113287683	-1	FAM124B	family with sequence similarity 124B
973	134	Two-to-Four-breed CSS	ENSBTAG00000021769	2	113372323	113487279	-1	CUL3	cullin 3
974	135	Two-to-Four-breed CSS	ENSBTAG00000000581	2	113649874	113891180	-1	DOCK10
975	136	Two-to-Four-breed CSS	ENSBTAG00000020548	2	121400544	121444433	-1	AZIN2
976	137	Two-to-Four-breed CSS	ENSBTAG00000017605	2	121486298	121509903	1	AK2	adenylate kinase 2
977	138	Two-to-Four-breed CSS	ENSBTAG00000044284	2	121518939	121519017	-1	MIR2357	microRNA mir-2357
978	139	Two-to-Four-breed CSS	ENSBTAG00000008330	2	121552618	121576145	1	RNF19B	ring finger protein 19B
979	140	Two-to-Four-breed CSS	ENSBTAG00000008331	2	121604099	121611301	1	TMEM54	transmembrane protein 54
980	141	Two-to-Four-breed CSS	ENSBTAG00000008336	2	121610859	121616754	-1	HPCA	hippocalcin
981	142	Two-to-Four-breed CSS	ENSBTAG00000002184	2	121636112	121638403	1	FNDC5	fibronectin type III domain containing 5
982	143	Two-to-Four-breed CSS	ENSBTAG00000018067	2	121648043	121679666	-1	S100PBP	S100P binding protein
983	144	Two-to-Four-breed CSS	ENSBTAG00000018065	2	121679989	121712437	1	YARS	tyrosyl-tRNA synthetase
984	145	Two-to-Four-breed CSS	ENSBTAG00000021894	3	8345630	8349334	-1	PPOX	protoporphyrinogen oxidase
985	146	Two-to-Four-breed CSS	ENSBTAG00000021893	3	8350180	8356345	-1	USP21	ubiquitin specific peptidase 21
986	147	Two-to-Four-breed CSS	ENSBTAG00000021705	3	8356956	8360652	-1	UFC1	ubiquitin-fold modifier conjugating enzyme 1
987	148	Two-to-Four-breed CSS	ENSBTAG00000020154	3	8381806	8392000	1	DEDD	death effector domain containing
988	149	Two-to-Four-breed CSS	ENSBTAG00000024960	3	12140693	12144439	-1	CD1D	CD1D antigen, d polypeptide
989	150	Two-to-Four-breed CSS	ENSBTAG00000024960	3	12140693	12144439	-1	LOC512286	antigen-presenting glycoprotein CD1d-like
990	151	Two-to-Four-breed CSS	ENSBTAG00000024960	3	12140693	12144439	-1	LOC101910161	antigen-presenting glycoprotein CD1d-like
991	152	Two-to-Four-breed CSS	ENSBTAG00000024960	3	12140693	12144439	-1	LOC788175	CD1D antigen, d polypeptide-like
992	153	Two-to-Four-breed CSS	ENSBTAG00000024960	3	12140693	12144439	-1	LOC782367	antigen-presenting glycoprotein CD1d-like
993	154	Two-to-Four-breed CSS	ENSBTAG00000005799	3	12308303	12326076	-1	KIRREL	kin of IRRE like (Drosophila)
994	155	Two-to-Four-breed CSS	ENSBTAG00000011363	3	50905459	51074025	1	EVI5	ecotropic viral integration site 5
995	156	Two-to-Four-breed CSS	ENSBTAG00000016723	3	51104164	51112405	1	GFI1	growth factor independent 1 transcription repressor
996	157	Two-to-Four-breed CSS	ENSBTAG00000018739	3	51195435	51281129	-1	RPAP2	RNA polymerase II associated protein 2
997	158	Two-to-Four-breed CSS	ENSBTAG00000018737	3	51282136	51325805	1	GLMN	glomulin, FKBP associated protein
998	159	Two-to-Four-breed CSS	ENSBTAG00000027936	3	51326167	51349674	-1	C3H1orf146	chromosome 3 open reading frame, human C1orf146
999	160	Two-to-Four-breed CSS	ENSBTAG00000006167	3	51382748	51475663	-1	BTBD8	BTB (POZ) domain containing 8
1000	161	Two-to-Four-breed CSS	ENSBTAG00000005805	3	51494275	51531276	-1	EPHX4	epoxide hydrolase 4
1001	162	Two-to-Four-breed CSS	ENSBTAG00000003724	3	51546136	51565701	-1	BRDT	bromodomain, testis-specific
1002	163	Two-to-Four-breed CSS	ENSBTAG00000024269	3	51661004	51866717	1	TGFBR3	transforming growth factor, beta receptor III
1003	164	Two-to-Four-breed CSS	ENSBTAG00000016307	3	52014639	52039702	-1	CDC7	cell division cycle 7 homolog (S. cerevisiae)
1004	165	Two-to-Four-breed CSS	ENSBTAG00000020856	3	52138832	52249264	1	HFM1	HFM1, ATP-dependent DNA helicase homolog (S. cerevisiae)
1005	166	Two-to-Four-breed CSS	ENSBTAG00000011200	3	52413191	52508199	1	ZNF644	zinc finger protein 644
1006	167	Two-to-Four-breed CSS	ENSBTAG00000005938	3	52691876	52696492	1	BARHL2	BarH-like homeobox 2
1007	168	Two-to-Four-breed CSS	ENSBTAG00000019133	3	53385189	53419460	-1	ZNF326	zinc finger protein 326
1008	169	Two-to-Four-breed CSS	ENSBTAG00000019133	3	53385189	53419460	-1	LOC101907083	DBIRD complex subunit ZNF326-like
1009	170	Two-to-Four-breed CSS	ENSBTAG00000020958	3	53475696	53606716	-1	LRRC8D	leucine rich repeat containing 8 family, member D
1010	171	Two-to-Four-breed CSS	ENSBTAG00000000900	3	53717832	53810701	-1	LRRC8C	leucine rich repeat containing 8 family, member C
1011	172	Two-to-Four-breed CSS	ENSBTAG00000020214	3	53852740	53862657	-1	LRRC8B	leucine rich repeat containing 8 family, member B
1012	173	Two-to-Four-breed CSS	ENSBTAG00000014857	3	54031912	54058648	1	GBP7	guanylate binding protein 7
1013	174	Two-to-Four-breed CSS	ENSBTAG00000046294	3	54179414	54190203	1	LOC526823	guanylate-binding protein 6-like
1014	175	Two-to-Four-breed CSS	ENSBTAG00000038576	3	54201291	54220013	1	GBP6	guanylate binding protein family, member 6
1015	176	Two-to-Four-breed CSS	ENSBTAG00000015060	3	54253047	54269514	1	GBP5	guanylate binding protein 5
1016	177	Two-to-Four-breed CSS	ENSBTAG00000017670	3	54307500	54323003	-1	LOC512486	interferon-induced guanylate-binding protein 1
1017	178	Two-to-Four-breed CSS	ENSBTAG00000038938	3	54345574	54369322	1	GBP2	guanylate binding protein 2, interferon-inducible
1018	179	Two-to-Four-breed CSS	ENSBTAG00000038938	3	54345574	54369322	1	LOC786460	interferon-induced guanylate-binding protein 1-like
1019	180	Two-to-Four-breed CSS	ENSBTAG00000038938	3	54345574	54369322	1	LOC781710	interferon-induced guanylate-binding protein 1-like
1020	181	Two-to-Four-breed CSS	ENSBTAG00000038233	3	54392284	54426433	1	LOC507055	guanylate binding protein 4-like
1021	182	Two-to-Four-breed CSS	ENSBTAG00000037490	3	54505005	54525762	1	LOC781675	guanylate binding protein 4-like
1022	183	Two-to-Four-breed CSS	ENSBTAG00000014529	3	54643139	54683050	1	GBP4	guanylate binding protein 4
1023	184	Two-to-Four-breed CSS	ENSBTAG00000038625	3	54828097	54848274	1	LOC100336669	guanylate binding protein 4-like
1024	185	Two-to-Four-breed CSS	ENSBTAG00000038500	3	55024370	55046343	1	LOC783604	guanylate-binding protein 4-like
1025	186	Two-to-Four-breed CSS	ENSBTAG00000001143	3	55063830	55075636	1	LOC511531	guanylate binding protein 1, interferon-inducible-like
1026	187	Two-to-Four-breed CSS	ENSBTAG00000000505	3	55093505	55153828	1	CCBL2	cysteine conjugate-beta lyase 2
1027	188	Two-to-Four-breed CSS	ENSBTAG00000000504	3	55179369	55210377	1	GTF2B	general transcription factor IIB
1028	189	Two-to-Four-breed CSS	ENSBTAG00000021900	3	55231810	55365736	-1	PKN2	protein kinase N2
1029	190	Two-to-Four-breed CSS	ENSBTAG00000000305	3	56832933	56846708	-1	LMO4	LIM domain only 4
1030	191	Two-to-Four-breed CSS	ENSBTAG00000017595	3	57105060	57144607	-1	HS2ST1	heparan sulfate 2-O-sulfotransferase 1
1031	192	Two-to-Four-breed CSS	ENSBTAG00000031171	3	57411164	57457439	-1	SH3GLB1	SH3-domain GRB2-like endophilin B1
1032	193	Two-to-Four-breed CSS	ENSBTAG00000021501	3	57499184	57531728	-1	LOC784768	calcium-activated chloride channel
1033	194	Two-to-Four-breed CSS	ENSBTAG00000016712	3	57553954	57588483	-1	CLCA3	chloride channel regulator 3
1034	195	Two-to-Four-breed CSS	ENSBTAG00000017357	3	57643206	57674223	-1	CLCA4	chloride channel accessory 4
1035	196	Two-to-Four-breed CSS	ENSBTAG00000047871	3	102526631	102541169	-1	KLF17	Kruppel-like factor 17
1036	197	Two-to-Four-breed CSS	ENSBTAG00000008690	3	102623730	102655397	1	SLC6A9	solute carrier family 6 (neurotransmitter transporter, glycine), member 9
1037	198	Two-to-Four-breed CSS	ENSBTAG00000011888	3	102655361	102659082	-1	CCDC24	coiled-coil domain containing 24
1038	199	Two-to-Four-breed CSS	ENSBTAG00000011879	3	102659805	102669946	-1	B4GALT2	UDP-Gal:betaGlcNAc beta 1,4- galactosyltransferase, polypeptide 2
1039	200	Two-to-Four-breed CSS	ENSBTAG00000018889	3	102670949	102674697	-1	ATP6V0B	ATPase, H+ transporting, lysosomal 21kDa, V0 subunit b
1040	201	Two-to-Four-breed CSS	ENSBTAG00000018888	3	102676689	102680240	-1	DPH2	DPH2 homolog (S. cerevisiae)
1041	202	Two-to-Four-breed CSS	ENSBTAG00000018887	3	102682317	102701941	-1	IPO13	importin 13
1042	203	Two-to-Four-breed CSS	ENSBTAG00000040060	3	102712154	102713309	-1	ARTN	artemin
1043	204	Two-to-Four-breed CSS	ENSBTAG00000017656	3	102718271	102744545	-1	ST3GAL3	ST3 beta-galactoside alpha-2,3-sialyltransferase 3
1044	205	Two-to-Four-breed CSS	ENSBTAG00000044817	3	102923772	102923838	1	MIR2415	microRNA mir-2415
1045	206	Two-to-Four-breed CSS	ENSBTAG00000002078	3	102926388	102963687	-1	KDM4A	lysine (K)-specific demethylase 4A
1046	207	Two-to-Four-breed CSS	ENSBTAG00000000253	3	102998562	103067133	-1	PTPRF	protein tyrosine phosphatase, receptor type, F
1047	208	Two-to-Four-breed CSS	ENSBTAG00000005583	3	103156945	103159580	1	HYI
1048	209	Two-to-Four-breed CSS	ENSBTAG00000005580	3	103160272	103201060	-1	SZT2	seizure threshold 2 homolog (mouse)
1049	210	Two-to-Four-breed CSS	ENSBTAG00000016899	3	103212683	103217887	1	ELOVL1	ELOVL fatty acid elongase 1
1050	211	Two-to-Four-breed CSS	ENSBTAG00000009819	3	103238486	103242373	-1	CDC20	cell division cycle 20 homolog (S. cerevisiae)
1051	212	Two-to-Four-breed CSS	ENSBTAG00000003781	3	103247671	103261435	-1	MPL	myeloproliferative leukemia virus oncogene
1052	213	Two-to-Four-breed CSS	ENSBTAG00000003777	3	103278178	103297710	-1	TIE1	tyrosine kinase with immunoglobulin-like and EGF-like domains 1
1053	214	Two-to-Four-breed CSS	ENSBTAG00000046220	3	103318857	103324197	-1	LOC510369	hypoxanthine-guanine phosphoribosyltransferase-like
1054	215	Two-to-Four-breed CSS	ENSBTAG00000021079	3	103324513	103327560	1	C3H1orf210	chromosome 3 open reading frame, human C1orf210
1055	216	Two-to-Four-breed CSS	ENSBTAG00000021082	3	103337708	103339562	-1	TMEM125	transmembrane protein 125
1056	217	Two-to-Four-breed CSS	ENSBTAG00000021547	3	103353700	103422206	-1	LOC521560	WD repeat-containing protein 65-like
1057	218	Two-to-Four-breed CSS	ENSBTAG00000021544	3	103422605	103429520	1	EBNA1BP2	EBNA1 binding protein 2
1058	219	Two-to-Four-breed CSS	ENSBTAG00000037555	3	103434901	103443375	-1	FAM183A	family with sequence similarity 183, member A
1059	220	Two-to-Four-breed CSS	ENSBTAG00000037432	3	103480291	103481238	1	LOC532100	olfactory receptor, family 2, subfamily A, member 5-like
1060	221	Two-to-Four-breed CSS	ENSBTAG00000030386	3	103499901	103500839	-1	LOC614050	olfactory receptor, family 2, subfamily D, member 2-like
1061	222	Two-to-Four-breed CSS	ENSBTAG00000030386	3	103499901	103500839	-1	LOC527217	olfactory receptor, family 2, subfamily D, member 2-like
1062	223	Two-to-Four-breed CSS	ENSBTAG00000030386	3	103499901	103500839	-1	LOC100298641	olfactory receptor, family 2, subfamily D, member 2-like
1063	224	Two-to-Four-breed CSS	ENSBTAG00000030385	3	103517253	103518191	-1	LOC614021	olfactory receptor, family 2, subfamily D, member 2-like
1064	225	Two-to-Four-breed CSS	ENSBTAG00000001397	3	103537256	103538203	-1	LOC523753	olfactory receptor, family 2, subfamily A, member 12-like
1065	226	Two-to-Four-breed CSS	ENSBTAG00000023748	3	103596244	103597188	1	LOC527414	olfactory receptor, family 2, subfamily A, member 12-like
1066	227	Two-to-Four-breed CSS	ENSBTAG00000037770	3	103607881	103608828	1	LOC527415	olfactory receptor, family 2, subfamily A, member 5-like
1067	228	Two-to-Four-breed CSS	ENSBTAG00000037810	3	103642310	103643236	-1	LOC531090	olfactory receptor, family 2, subfamily A, member 5-like
1068	229	Two-to-Four-breed CSS	ENSBTAG00000012414	3	103717302	103723959	1	LOC782545	L-amino-acid oxidase-like
1069	230	Two-to-Four-breed CSS	ENSBTAG00000023986	3	103893619	103899030	-1	LOC614376	histone cluster 2, H2be-like
1070	231	Two-to-Four-breed CSS	ENSBTAG00000009617	3	103902890	103931096	1	SLC2A1	solute carrier family 2 (facilitated glucose transporter), member 1
1071	232	Two-to-Four-breed CSS	ENSBTAG00000016028	3	103983019	103988377	-1	ZNF691	zinc finger protein 691
1072	233	Two-to-Four-breed CSS	ENSBTAG00000017388	3	104025334	104031808	1	CCDC23	coiled-coil domain containing 23
1073	234	Two-to-Four-breed CSS	ENSBTAG00000017387	3	104036071	104052170	-1	LOC531467	uncharacterized LOC531467
1074	235	Two-to-Four-breed CSS	ENSBTAG00000017386	3	104057488	104064858	-1	C3H1orf50	chromosome 3 open reading frame, human C1orf50
1075	236	Two-to-Four-breed CSS	ENSBTAG00000017386	3	104057488	104064858	-1	LOC788844	uncharacterized LOC788844
1076	237	Two-to-Four-breed CSS	ENSBTAG00000017382	3	104065149	104084575	1	LEPRE1	leucine proline-enriched proteoglycan (leprecan) 1
1077	238	Two-to-Four-breed CSS	ENSBTAG00000017381	3	104091610	104096449	1	CLDN19	claudin 19
1078	239	Two-to-Four-breed CSS	ENSBTAG00000017368	3	104112934	104133708	-1	YBX1	Y box binding protein 1
1079	240	Two-to-Four-breed CSS	ENSBTAG00000004590	3	104140103	104159895	-1	PPIH	peptidylprolyl isomerase H (cyclophilin H)
1080	241	Two-to-Four-breed CSS	ENSBTAG00000004585	3	104163192	104251226	-1	CCDC30	coiled-coil domain containing 30
1081	242	Two-to-Four-breed CSS	ENSBTAG00000014596	3	113006125	113050192	1	EFHD1	EF-hand domain family, member D1
1082	243	Two-to-Four-breed CSS	ENSBTAG00000014079	3	113064293	113194137	1	GIGYF2	GRB10 interacting GYF protein 2
1083	244	Two-to-Four-breed CSS	ENSBTAG00000005858	3	113122832	113129990	-1	KCNJ13	potassium inwardly-rectifying channel, subfamily J, member 13
1084	245	Two-to-Four-breed CSS	ENSBTAG00000018058	3	113208933	113216709	1	C3H2orf82	chromosome 3 open reading frame, human C2orf82
1085	246	Two-to-Four-breed CSS	ENSBTAG00000008942	3	113219680	113266318	-1	NGEF	neuronal guanine nucleotide exchange factor
1086	247	Two-to-Four-breed CSS	ENSBTAG00000020672	3	113369455	113371967	1	NEU2	sialidase 2 (cytosolic sialidase)
1087	248	Two-to-Four-breed CSS	ENSBTAG00000020173	3	113403950	113541895	1	INPP5D	inositol polyphosphate-5-phosphatase, 145kDa
1088	249	Two-to-Four-breed CSS	ENSBTAG00000003928	3	113578537	113621347	1	ATG16L1	ATG16 autophagy related 16-like 1 (S. cerevisiae)
1089	250	Two-to-Four-breed CSS	ENSBTAG00000021480	3	113633794	113664182	1	SAG	S-antigen; retina and pineal gland (arrestin)
1090	251	Two-to-Four-breed CSS	ENSBTAG00000020616	3	113703381	113783354	1	DGKD	diacylglycerol kinase, delta 130kDa
1091	252	Two-to-Four-breed CSS	ENSBTAG00000000149	3	113786837	113866952	-1	USP40	ubiquitin specific peptidase 40
1092	253	Two-to-Four-breed CSS	ENSBTAG00000026181	3	113907720	114031371	1	UGT1A6	UDP glucuronosyltransferase 1 family, polypeptide A6
1093	254	Two-to-Four-breed CSS	ENSBTAG00000026181	3	113907720	114031371	1	UGT1A1	UDP glucuronosyltransferase 1 family, polypeptide A1
1094	255	Two-to-Four-breed CSS	ENSBTAG00000048275	3	113943011	113944613	1	LOC100848668	UDP-glucuronosyltransferase 1-3-like
1095	256	Two-to-Four-breed CSS	ENSBTAG00000018756	3	114012803	114013897	-1	DNAJB3	DnaJ (Hsp40) homolog, subfamily B, member 3
1096	257	Two-to-Four-breed CSS	ENSBTAG00000017434	3	114040651	114090322	-1	HEATR7B1	HEAT repeat containing 7B1
1097	258	Two-to-Four-breed CSS	ENSBTAG00000024726	3	114124353	114135056	-1	HJURP	Holliday junction recognition protein
1098	259	Two-to-Four-breed CSS	ENSBTAG00000005354	3	117707634	117869819	1	LRRFIP1	leucine rich repeat (in FLII) interacting protein 1
1099	260	Two-to-Four-breed CSS	ENSBTAG00000010676	3	117880750	117900879	1	RBM44	RNA binding motif protein 44
1100	261	Two-to-Four-breed CSS	ENSBTAG00000011534	3	117913716	117955245	1	RAMP1	receptor (G protein-coupled) activity modifying protein 1
1101	262	Two-to-Four-breed CSS	ENSBTAG00000045663	3	117980135	117980199	1	MIR2902	microRNA mir-2902
1102	263	Two-to-Four-breed CSS	ENSBTAG00000026114	3	117987246	118032853	1	UBE2F	ubiquitin-conjugating enzyme E2F (putative)
1103	264	Two-to-Four-breed CSS	ENSBTAG00000017826	3	118043316	118073266	1	SCLY	selenocysteine lyase
1104	265	Two-to-Four-breed CSS	ENSBTAG00000010164	3	118074855	118096926	1	ESPNL	espin-like
1105	266	Two-to-Four-breed CSS	ENSBTAG00000030208	3	118122670	118131088	1	FAM132B
1106	267	Two-to-Four-breed CSS	ENSBTAG00000010176	3	118134026	118158557	-1	ILKAP	integrin-linked kinase-associated serine/threonine phosphatase
1107	268	Two-to-Four-breed CSS	ENSBTAG00000009870	3	118182616	118184696	-1	HES6	hairy and enhancer of split 6 (Drosophila)
1108	269	Two-to-Four-breed CSS	ENSBTAG00000001879	3	118191441	118206600	-1	PER2	period circadian clock 2
1109	270	Two-to-Four-breed CSS	ENSBTAG00000015973	3	118273223	118334789	1	TRAF3IP1	TNF receptor-associated factor 3 interacting protein 1
1110	271	Two-to-Four-breed CSS	ENSBTAG00000003376	3	118353153	118372314	1	ASB1	ankyrin repeat and SOCS box containing 1
1111	272	Two-to-Four-breed CSS	ENSBTAG00000021444	3	118630617	118690526	1	TWIST2	twist homolog 2 (Drosophila)
1112	273	Two-to-Four-breed CSS	ENSBTAG00000007680	4	19450656	19727595	-1	LOC787544	thrombospondin type-1 domain-containing protein 7A-like
1113	274	Two-to-Four-breed CSS	ENSBTAG00000007680	4	19450656	19727595	-1	THSD7A	thrombospondin, type I, domain containing 7A
1114	275	Two-to-Four-breed CSS	ENSBTAG00000019750	4	19893089	19915667	1	TMEM106B	transmembrane protein 106B
1115	276	Two-to-Four-breed CSS	ENSBTAG00000009786	4	20153135	20233615	1	SCIN
1116	277	Two-to-Four-breed CSS	ENSBTAG00000003709	4	29124581	29216280	1	ITGB8	integrin, beta 8
1117	278	Two-to-Four-breed CSS	ENSBTAG00000020931	4	67065205	67401294	-1	CHN2	chimerin (chimaerin) 2
1118	279	Two-to-Four-breed CSS	ENSBTAG00000007146	4	67482871	67604560	1	CPVL	carboxypeptidase, vitellogenic-like
1119	280	Two-to-Four-breed CSS	ENSBTAG00000024340	4	67651907	67654339	1	TRIL	TLR4 interactor with leucine-rich repeats
1120	281	Two-to-Four-breed CSS	ENSBTAG00000018909	4	67767893	67899241	-1	CREB5	cAMP responsive element binding protein 5
1121	282	Two-to-Four-breed CSS	ENSBTAG00000018909	4	67767893	67899241	-1	LOC782914	activating transcription factor 7-like
1122	283	Two-to-Four-breed CSS	ENSBTAG00000019024	4	68444078	68773093	1	JAZF1	JAZF zinc finger 1
1123	284	Two-to-Four-breed CSS	ENSBTAG00000019020	4	68775902	68859811	-1	TAX1BP1	Tax1 (human T-cell leukemia virus type I) binding protein 1
1124	285	Two-to-Four-breed CSS	ENSBTAG00000001036	4	68926598	69034386	1	HIBADH	3-hydroxyisobutyrate dehydrogenase
1125	286	Two-to-Four-breed CSS	ENSBTAG00000020919	4	69252420	69255793	-1	EVX1	even-skipped homeobox 1
1126	287	Two-to-Four-breed CSS	ENSBTAG00000014735	4	69297275	69298937	1	HOXA13	homeobox A13
1127	288	Two-to-Four-breed CSS	ENSBTAG00000014738	4	69311987	69314613	1	HOXA11	homeobox A11
1128	289	Two-to-Four-breed CSS	ENSBTAG00000040082	4	69322975	69326738	1	HOXA10	homeobox A10
1129	290	Two-to-Four-breed CSS	ENSBTAG00000029970	4	69327760	69327844	1	MIR196B	microRNA mir-196b
1130	291	Two-to-Four-breed CSS	ENSBTAG00000001455	4	69340738	69342484	1	HOXA7	homeobox A7
1131	292	Two-to-Four-breed CSS	ENSBTAG00000024341	4	69349548	69354521	1	HOXA6	homeobox A6
1132	293	Two-to-Four-breed CSS	ENSBTAG00000012211	4	69353606	69356273	1	HOXA5	homeobox A5
1133	294	Two-to-Four-breed CSS	ENSBTAG00000008139	4	69357161	69389905	1	HOXA3	homeobox A3
1134	295	Two-to-Four-breed CSS	ENSBTAG00000001063	4	69366547	69368811	1	HOXA4	homeobox A4
1135	296	Two-to-Four-breed CSS	ENSBTAG00000008138	4	69394241	69396203	1	HOXA2	homeobox A2
1136	297	Two-to-Four-breed CSS	ENSBTAG00000013263	4	69401001	69402503	1	HOXA1	homeobox A1
1137	298	Two-to-Four-breed CSS	ENSBTAG00000005650	4	69580421	69753788	1	SKAP2	src kinase associated phosphoprotein 2
1138	299	Two-to-Four-breed CSS	ENSBTAG00000001822	4	70049646	70117257	-1	SNX10	sorting nexin 10
1139	300	Two-to-Four-breed CSS	ENSBTAG00000005726	4	70198053	70207085	1	HNRNPA2B1	heterogeneous nuclear ribonucleoprotein A2/B1
1140	301	Two-to-Four-breed CSS	ENSBTAG00000004136	4	70211380	70246094	-1	NFE2L3	nuclear factor (erythroid-derived 2)-like 3
1141	302	Two-to-Four-breed CSS	ENSBTAG00000029945	4	70414251	70414318	1	MIR148A	microRNA mir-148a
1142	303	Two-to-Four-breed CSS	ENSBTAG00000019447	4	71118138	71121493	1	NPVF	neuropeptide VF precursor
1143	304	Two-to-Four-breed CSS	ENSBTAG00000019445	4	71139311	71178700	1	C4H7orf31	chromosome 4 open reading frame, human C7orf31
1144	305	Two-to-Four-breed CSS	ENSBTAG00000022613	4	71186306	71189107	1	CYCS	cytochrome c, somatic
1145	306	Two-to-Four-breed CSS	ENSBTAG00000022613	4	71186306	71189107	1	LOC100850794	cytochrome c-like
1146	307	Two-to-Four-breed CSS	ENSBTAG00000019342	4	71394903	71488446	1	OSBPL3	oxysterol binding protein-like 3
1147	308	Two-to-Four-breed CSS	ENSBTAG00000046586	4	71515018	71515715	1	EID1	EP300 interacting inhibitor of differentiation 1
1148	309	Two-to-Four-breed CSS	ENSBTAG00000046586	4	71515018	71515715	1	LOC100299757	eP300 interacting inhibitor of differentiation 1-like
1149	310	Two-to-Four-breed CSS	ENSBTAG00000015326	4	71540350	71614456	1	DFNA5	deafness, autosomal dominant 5
1150	311	Two-to-Four-breed CSS	ENSBTAG00000015303	4	71625584	71690219	-1	MPP6	membrane protein, palmitoylated 6 (MAGUK p55 subfamily member 6)
1151	312	Two-to-Four-breed CSS	ENSBTAG00000004503	4	72068358	72075482	-1	NPY	neuropeptide Y
1152	313	Two-to-Four-breed CSS	ENSBTAG00000010609	4	72413320	72486891	-1	LOC781749	serine/threonine-protein kinase 31-like
1153	314	Two-to-Four-breed CSS	ENSBTAG00000018064	4	72499938	72515923	-1	FAM221A	family with sequence similarity 221, member A
1154	315	Two-to-Four-breed CSS	ENSBTAG00000007136	4	72691793	72763460	1	ADAM22	ADAM metallopeptidase domain 22
1155	316	Two-to-Four-breed CSS	ENSBTAG00000010390	4	72774525	72796824	-1	SRI	sorcin
1156	317	Two-to-Four-breed CSS	ENSBTAG00000002340	4	72833497	72862043	-1	STEAP4	STEAP family member 4
1157	318	Two-to-Four-breed CSS	ENSBTAG00000032121	4	80866977	81642046	-1	LOC101908500	caiB/baiF CoA-transferase family protein C7orf10-like
1158	319	Two-to-Four-breed CSS	ENSBTAG00000032121	4	80866977	81642046	-1	C4H7orf10	chromosome 4 open reading frame, human C7orf10
1159	320	Two-to-Four-breed CSS	ENSBTAG00000018715	4	81642481	81644519	1	MPLKIP	M-phase specific PLK1 interacting protein
1160	321	Two-to-Four-breed CSS	ENSBTAG00000001528	4	81667665	81807550	-1	CDK13	cyclin-dependent kinase 13
1161	322	Two-to-Four-breed CSS	ENSBTAG00000010692	4	92679169	93108507	1	SND1	staphylococcal nuclease and tudor domain containing 1
1162	323	Two-to-Four-breed CSS	ENSBTAG00000010704	4	92953572	93043887	-1	LRRC4	leucine rich repeat containing 4
1163	324	Two-to-Four-breed CSS	ENSBTAG00000029915	4	93220883	93220966	1	MIR129-1	microRNA mir-129-1
1164	325	Two-to-Four-breed CSS	ENSBTAG00000014911	4	93249874	93266624	1	LEP	leptin
1165	326	Two-to-Four-breed CSS	ENSBTAG00000017001	4	93313525	93344527	-1	RBM28	RNA binding motif protein 28
1166	327	Two-to-Four-breed CSS	ENSBTAG00000047482	4	93350248	93358141	-1	PRRT4	proline-rich transmembrane protein 4
1167	328	Two-to-Four-breed CSS	ENSBTAG00000031866	4	93379463	93382232	1	LOC537848	transmembrane protein 53-like
1168	329	Two-to-Four-breed CSS	ENSBTAG00000000296	4	93382312	93399661	-1	IMPDH1	IMP (inosine 5'-monophosphate) dehydrogenase 1
1169	330	Two-to-Four-breed CSS	ENSBTAG00000031863	4	93460874	93462935	1	HILPDA	hypoxia inducible lipid droplet-associated
1170	331	Two-to-Four-breed CSS	ENSBTAG00000024291	4	93475459	93486895	1	FAM71F2	family with sequence similarity 71, member F2
1171	332	Two-to-Four-breed CSS	ENSBTAG00000009867	4	93508704	93524304	1	FAM71F1	family with sequence similarity 71, member F1
1172	333	Two-to-Four-breed CSS	ENSBTAG00000016481	4	93532937	93554971	1	CALU	calumenin
1173	334	Two-to-Four-breed CSS	ENSBTAG00000016485	4	93557351	93560340	-1	OPN1SW	opsin 1 (cone pigments), short-wave-sensitive
1174	335	Two-to-Four-breed CSS	ENSBTAG00000011002	4	93575777	93602932	1	CCDC136	coiled-coil domain containing 136
1175	336	Two-to-Four-breed CSS	ENSBTAG00000006253	4	93609408	93636607	1	FLNC	filamin C, gamma
1176	337	Two-to-Four-breed CSS	ENSBTAG00000045109	4	93619560	93619627	1	MIR2422	microRNA mir-2422
1177	338	Two-to-Four-breed CSS	ENSBTAG00000007572	4	93640142	93642824	1	ATP6V1F	ATPase, H+ transporting, lysosomal 14kDa, V1 subunit F
1178	339	Two-to-Four-breed CSS	ENSBTAG00000003449	4	93655277	93685724	-1	LOC515624	collagen alpha-1(I) chain-like
1179	340	Two-to-Four-breed CSS	ENSBTAG00000004989	4	93706154	93717881	1	IRF5	interferon regulatory factor 5
1180	341	Two-to-Four-breed CSS	ENSBTAG00000004992	4	93722331	93800500	-1	TNPO3	transportin 3
1181	342	Two-to-Four-breed CSS	ENSBTAG00000044868	4	93800641	93800709	-1	MIR1843	microRNA mir-1843
1182	343	Two-to-Four-breed CSS	ENSBTAG00000007253	4	93881396	93901223	1	TSPAN33	tetraspanin 33
1183	344	Two-to-Four-breed CSS	ENSBTAG00000013287	4	93922581	93946896	1	SMO	smoothened, frizzled family receptor
1184	345	Two-to-Four-breed CSS	ENSBTAG00000001754	4	93956616	94148560	1	AHCYL2	adenosylhomocysteinase-like 2
1185	346	Two-to-Four-breed CSS	ENSBTAG00000007206	4	94153704	94200845	1	STRIP2	striatin interacting protein 2
1186	347	Two-to-Four-breed CSS	ENSBTAG00000020364	4	108377644	108378588	1	LOC507423	olfactory receptor 13-like
1187	348	Two-to-Four-breed CSS	ENSBTAG00000001815	4	108448575	108471244	1	ARHGEF5	Rho guanine nucleotide exchange factor (GEF) 5
1188	349	Two-to-Four-breed CSS	ENSBTAG00000001815	4	108448575	108471244	1	LOC787930	Temporarily Assigned Gene name family member (tag-218)-like
1189	350	Two-to-Four-breed CSS	ENSBTAG00000009832	4	108488052	108493401	-1	NOBOX	NOBOX oogenesis homeobox
1190	351	Two-to-Four-breed CSS	ENSBTAG00000017676	4	108539467	108922091	-1	TPK1	thiamin pyrophosphokinase 1
1191	352	Two-to-Four-breed CSS	ENSBTAG00000000771	4	119431678	119447704	1	DNAJB6	DnaJ (Hsp40) homolog, subfamily B, member 6
1192	353	Two-to-Four-breed CSS	ENSBTAG00000004958	4	119522032	119565916	-1	PTPRN2	protein tyrosine phosphatase, receptor type, N polypeptide 2
1193	354	Two-to-Four-breed CSS	ENSBTAG00000029877	4	119541697	119541783	-1	MIR153-2	microRNA mir-153-2
1194	355	Two-to-Four-breed CSS	ENSBTAG00000016131	4	120133801	120207828	-1	NCAPG2	non-SMC condensin II complex, subunit G2
1195	356	Two-to-Four-breed CSS	ENSBTAG00000005483	4	120230771	120306448	-1	ESYT2
1196	357	Two-to-Four-breed CSS	ENSBTAG00000037649	4	120427915	120494453	-1	VIPR2	vasoactive intestinal peptide receptor 2
1197	358	Two-to-Four-breed CSS	ENSBTAG00000018745	5	17902277	17998418	-1	CEP290	centrosomal protein 290kDa
1198	359	Two-to-Four-breed CSS	ENSBTAG00000009023	5	18010339	18047085	1	TMTC3	transmembrane and tetratricopeptide repeat containing 3
1199	360	Two-to-Four-breed CSS	ENSBTAG00000017549	5	18317748	18420025	-1	KITLG	KIT ligand
1200	361	Two-to-Four-breed CSS	ENSBTAG00000004587	5	19276348	19280028	-1	DUSP6	dual specificity phosphatase 6
1201	362	Two-to-Four-breed CSS	ENSBTAG00000000687	5	19357951	19462573	-1	POC1B	POC1 centriolar protein homolog B (Chlamydomonas)
1202	363	Two-to-Four-breed CSS	ENSBTAG00000009552	5	19539973	19669793	-1	ATP2B1	ATPase, Ca++ transporting, plasma membrane 1
1203	364	Two-to-Four-breed CSS	ENSBTAG00000011245	5	24072282	24224562	1	PLXNC1	plexin C1
1204	365	Two-to-Four-breed CSS	ENSBTAG00000004484	5	24226912	24374720	-1	LOC101908704	centrosomal protein of 83 kDa-like
1205	366	Two-to-Four-breed CSS	ENSBTAG00000004484	5	24226912	24374720	-1	CCDC41	coiled-coil domain containing 41
1206	367	Two-to-Four-breed CSS	ENSBTAG00000014375	5	24466600	24537335	-1	TMCC3	transmembrane and coiled-coil domain family 3
1207	368	Two-to-Four-breed CSS	ENSBTAG00000033292	5	26848177	26855849	1	SP7	Sp7 transcription factor
1208	369	Two-to-Four-breed CSS	ENSBTAG00000020179	5	26862074	26878093	1	AAAS	achalasia, adrenocortical insufficiency, alacrimia
1209	370	Two-to-Four-breed CSS	ENSBTAG00000020177	5	26878370	26885797	-1	C5H12orf10	chromosome 5 open reading frame, human C12orf10
1210	371	Two-to-Four-breed CSS	ENSBTAG00000008935	5	26886091	26890186	-1	PFDN5	prefoldin subunit 5
1211	372	Two-to-Four-breed CSS	ENSBTAG00000008934	5	26891701	26913470	-1	ESPL1	extra spindle pole bodies homolog 1 (S. cerevisiae)
1212	373	Two-to-Four-breed CSS	ENSBTAG00000008933	5	26919414	26921681	-1	MFSD5	major facilitator superfamily domain containing 5
1213	374	Two-to-Four-breed CSS	ENSBTAG00000012342	5	29804689	29898282	1	LIMA1	LIM domain and actin binding 1
1214	375	Two-to-Four-breed CSS	ENSBTAG00000017395	5	29905581	29935323	1	CERS5	ceramide synthase 5
1215	376	Two-to-Four-breed CSS	ENSBTAG00000000808	5	29952087	29956382	-1	COX14	COX14 cytochrome c oxidase assembly homolog (S. cerevisiae)
1216	377	Two-to-Four-breed CSS	ENSBTAG00000016296	5	29958501	29964085	-1	GPD1	glycerol-3-phosphate dehydrogenase 1 (soluble)
1217	378	Two-to-Four-breed CSS	ENSBTAG00000037935	5	29968853	29979487	-1	SMARCD1	SWI/SNF related, matrix associated, actin dependent regulator of chromatin, subfamily d, member 1
1218	379	Two-to-Four-breed CSS	ENSBTAG00000000970	5	29981933	30005379	-1	ACCN2	amiloride-sensitive cation channel 2, neuronal
1219	380	Two-to-Four-breed CSS	ENSBTAG00000012784	5	30042571	30059413	1	RACGAP1	Rac GTPase activating protein 1
1220	381	Two-to-Four-breed CSS	ENSBTAG00000012782	5	30070404	30072958	-1	AQP6	aquaporin 6, kidney specific
1221	382	Two-to-Four-breed CSS	ENSBTAG00000026813	5	30080721	30084591	-1	AQP5	aquaporin 5
1222	383	Two-to-Four-breed CSS	ENSBTAG00000008374	5	30097668	30103142	-1	AQP2	aquaporin 2 (collecting duct)
1223	384	Two-to-Four-breed CSS	ENSBTAG00000017504	5	30155763	30185025	1	FAIM2	Fas apoptotic inhibitory molecule 2
1224	385	Two-to-Four-breed CSS	ENSBTAG00000017781	5	30211622	30217104	1	BCDIN3D	BCDIN3 domain containing
1225	386	Two-to-Four-breed CSS	ENSBTAG00000004851	5	30251225	30262563	1	NCKAP5L	NCK-associated protein 5-like
1226	387	Two-to-Four-breed CSS	ENSBTAG00000045023	5	30251637	30251717	1	MIR2425	microRNA mir-2425
1227	388	Two-to-Four-breed CSS	ENSBTAG00000018588	5	30281520	30298109	-1	TMBIM6	transmembrane BAX inhibitor motif containing 6
1228	389	Two-to-Four-breed CSS	ENSBTAG00000016593	5	30320681	30372554	1	FMNL3	formin-like 3
1229	390	Two-to-Four-breed CSS	ENSBTAG00000016589	5	30373288	30387042	-1	PRPF40B	PRP40 pre-mRNA processing factor 40 homolog B (S. cerevisiae)
1230	391	Two-to-Four-breed CSS	ENSBTAG00000019283	5	30403708	30416321	1	FAM186B	family with sequence similarity 186, member B
1231	392	Two-to-Four-breed CSS	ENSBTAG00000019281	5	30435181	30444371	1	MCRS1	microspherule protein 1
1232	393	Two-to-Four-breed CSS	ENSBTAG00000019277	5	30444365	30463019	-1	KCNH3	potassium voltage-gated channel, subfamily H (eag-related), member 3
1233	394	Two-to-Four-breed CSS	ENSBTAG00000004660	5	30474208	30548409	-1	SPATS2	spermatogenesis associated, serine-rich 2
1234	395	Two-to-Four-breed CSS	ENSBTAG00000016398	5	30641009	30644034	-1	DNAJC22	DnaJ (Hsp40) homolog, subfamily C, member 22
1235	396	Two-to-Four-breed CSS	ENSBTAG00000032567	5	30654295	30657317	1	C1QL4
1236	397	Two-to-Four-breed CSS	ENSBTAG00000008499	5	30658595	30665306	-1	TROAP	trophinin associated protein (tastin)
1237	398	Two-to-Four-breed CSS	ENSBTAG00000017864	5	30688660	30692263	-1	PRPH	peripherin
1238	399	Two-to-Four-breed CSS	ENSBTAG00000037775	5	30713144	30723571	-1	LOC100141266	tubulin alpha-1C chain-like
1239	400	Two-to-Four-breed CSS	ENSBTAG00000039992	5	30728352	30735852	-1	TUBA1C	tubulin, alpha 1c
1240	401	Two-to-Four-breed CSS	ENSBTAG00000001489	5	30821251	30825700	1	TUBA1A	tubulin, alpha 1a
1241	402	Two-to-Four-breed CSS	ENSBTAG00000001489	5	30821251	30825700	1	LOC782966	tubulin alpha-1A chain-like
1242	403	Two-to-Four-breed CSS	ENSBTAG00000012244	5	30864529	30868119	1	TUBA1B	tubulin, alpha 1b
1243	404	Two-to-Four-breed CSS	ENSBTAG00000044048	5	30879874	30891690	1	LMBR1L	limb region 1 homolog (mouse)-like
1244	405	Two-to-Four-breed CSS	ENSBTAG00000000124	5	30894556	30899509	1	DHH	desert hedgehog
1245	406	Two-to-Four-breed CSS	ENSBTAG00000006557	5	30918838	30922282	1	RHEBL1	Ras homolog enriched in brain like 1
1246	407	Two-to-Four-breed CSS	ENSBTAG00000016414	5	32550521	32606144	1	VDR	vitamin D (1,25- dihydroxyvitamin D3) receptor
1247	408	Two-to-Four-breed CSS	ENSBTAG00000026819	5	32635940	32667499	1	HDAC7	histone deacetylase 7
1248	409	Two-to-Four-breed CSS	ENSBTAG00000032331	5	32667466	32676306	-1	SLC48A1	solute carrier family 48 (heme transporter), member 1
1249	410	Two-to-Four-breed CSS	ENSBTAG00000006828	5	32697065	32718624	1	RAPGEF3	Rap guanine nucleotide exchange factor (GEF) 3
1250	411	Two-to-Four-breed CSS	ENSBTAG00000012275	5	32731732	32748812	1	ENDOU	endonuclease, polyU-specific
1251	412	Two-to-Four-breed CSS	ENSBTAG00000018690	5	32758121	32797296	1	RPAP3	RNA polymerase II associated protein 3
1252	413	Two-to-Four-breed CSS	ENSBTAG00000011838	5	33189704	33339728	-1	PCED1B	PC-esterase domain containing 1B
1253	414	Two-to-Four-breed CSS	ENSBTAG00000002025	5	33340318	33341883	1	AMIGO2	adhesion molecule with Ig-like domain 2
1254	415	Two-to-Four-breed CSS	ENSBTAG00000014197	5	33619909	33654583	1	SLC38A4	solute carrier family 38, member 4
1255	416	Two-to-Four-breed CSS	ENSBTAG00000011105	5	34028553	34042996	1	SLC38A2	solute carrier family 38, member 2
1256	417	Two-to-Four-breed CSS	ENSBTAG00000000859	5	34145240	34198996	1	SLC38A1	solute carrier family 38, member 1
1257	418	Two-to-Four-breed CSS	ENSBTAG00000001810	5	34430403	34480031	1	SCAF11	SR-related CTD-associated factor 11
1258	419	Two-to-Four-breed CSS	ENSBTAG00000011087	5	34488354	34583315	-1	ARID2	AT rich interactive domain 2 (ARID, RFX-like)
1259	420	Two-to-Four-breed CSS	ENSBTAG00000013912	5	68239611	68302678	1	TXNRD1	thioredoxin reductase 1
1260	421	Two-to-Four-breed CSS	ENSBTAG00000010644	5	68385645	68645774	1	CHST11	carbohydrate (chondroitin 4) sulfotransferase 11
1261	422	Two-to-Four-breed CSS	ENSBTAG00000021875	5	68700933	68813411	-1	SLC41A2	solute carrier family 41, member 2
1262	423	Two-to-Four-breed CSS	ENSBTAG00000021196	5	68866724	68876104	1	C5H12orf45	chromosome 5 open reading frame, human C12orf45
1263	424	Two-to-Four-breed CSS	ENSBTAG00000006326	5	68883546	68928003	-1	ALDH1L2	aldehyde dehydrogenase 1 family, member L2
1264	425	Two-to-Four-breed CSS	ENSBTAG00000033735	5	68979110	69034136	1	LOC785570	KIAA1033-like
1265	426	Two-to-Four-breed CSS	ENSBTAG00000033735	5	68979110	69034136	1	KIAA1033	KIAA1033 ortholog
1266	427	Two-to-Four-breed CSS	ENSBTAG00000030784	5	69039881	69091742	-1	APPL2	adaptor protein, phosphotyrosine interaction, PH domain and leucine zipper containing 2
1267	428	Two-to-Four-breed CSS	ENSBTAG00000045742	5	69161772	69206620	1	C5H12orf75	chromosome 5 open reading frame, human C12orf75
1268	429	Two-to-Four-breed CSS	ENSBTAG00000010457	5	69816616	69892512	-1	NUAK1	NUAK family, SNF1-like kinase, 1
1269	430	Two-to-Four-breed CSS	ENSBTAG00000011913	5	69972287	69979795	-1	CKAP4	cytoskeleton-associated protein 4
1270	431	Two-to-Four-breed CSS	ENSBTAG00000002127	5	70013667	70054229	1	TCP11L2	t-complex 11 (mouse)-like 2
1271	432	Two-to-Four-breed CSS	ENSBTAG00000004781	5	70062608	70178439	1	POLR3B	polymerase (RNA) III (DNA directed) polypeptide B
1272	433	Two-to-Four-breed CSS	ENSBTAG00000025837	5	70323198	70395056	1	RFX4	regulatory factor X, 4 (influences HLA class II expression)
1273	434	Two-to-Four-breed CSS	ENSBTAG00000000147	5	70407271	70507072	1	RIC8B	resistance to inhibitors of cholinesterase 8 homolog B (C. elegans)
1274	435	Two-to-Four-breed CSS	ENSBTAG00000014411	5	70573524	70593134	1	TMEM263	transmembrane protein 263
1275	436	Two-to-Four-breed CSS	ENSBTAG00000010144	5	70596429	70602003	-1	MTERFD3	MTERF domain containing 3
1276	437	Two-to-Four-breed CSS	ENSBTAG00000010149	5	70606115	70701030	-1	CRY1	cryptochrome 1 (photolyase-like)
1277	438	Two-to-Four-breed CSS	ENSBTAG00000027064	5	70923456	71257389	1	BTBD11	BTB (POZ) domain containing 11
1278	439	Two-to-Four-breed CSS	ENSBTAG00000004654	5	71280815	71300027	1	PWP1	PWP1 homolog (S. cerevisiae)
1279	440	Two-to-Four-breed CSS	ENSBTAG00000012999	5	71324566	71347630	-1	PRDM4	PR domain containing 4
1280	441	Two-to-Four-breed CSS	ENSBTAG00000046402	5	71355230	71355736	1	ASCL4	achaete-scute complex homolog 4 (Drosophila)
1281	442	Two-to-Four-breed CSS	ENSBTAG00000011070	5	71366686	71388046	-1	RTCB	chromosome 5 open reading frame, human C22orf28
1282	443	Two-to-Four-breed CSS	ENSBTAG00000011071	5	71391550	71427743	-1	BPIFC	BPI fold containing family C
1283	444	Two-to-Four-breed CSS	ENSBTAG00000020634	5	71448944	71469170	1	FBXO7	F-box protein 7
1284	445	Two-to-Four-breed CSS	ENSBTAG00000020636	5	71475847	71926718	-1	SYN3	synapsin III
1285	446	Two-to-Four-breed CSS	ENSBTAG00000020638	5	71751415	71809052	1	TIMP3	TIMP metallopeptidase inhibitor 3
1286	447	Two-to-Four-breed CSS	ENSBTAG00000030683	5	72049628	72052680	1	LOC511240	protein HP-25 homolog 1
1287	448	Two-to-Four-breed CSS	ENSBTAG00000018556	5	72057131	72062477	1	MGC137211	protein HP-25 homolog 2
1288	449	Two-to-Four-breed CSS	ENSBTAG00000026666	5	72077086	72082472	-1	MGC137014	protein HP-20 homolog
1289	450	Two-to-Four-breed CSS	ENSBTAG00000021953	5	72157229	72769395	-1	LARGE	like-glycosyltransferase
1290	451	Two-to-Four-breed CSS	ENSBTAG00000014106	5	79274076	79339563	1	IPO8	importin 8
1291	452	Two-to-Four-breed CSS	ENSBTAG00000014106	5	79274076	79339563	1	LOC101910123	importin-8-like
1292	453	Two-to-Four-breed CSS	ENSBTAG00000005370	5	80191843	80498478	1	TMTC1	transmembrane and tetratricopeptide repeat containing 1
1293	454	Two-to-Four-breed CSS	ENSBTAG00000005365	5	80507658	80567100	1	OVCH1
1294	455	Two-to-Four-breed CSS	ENSBTAG00000011096	5	80616119	80659407	1	ERGIC2	ERGIC and golgi 2
1295	456	Two-to-Four-breed CSS	ENSBTAG00000011095	5	80665382	80721457	-1	FAR2	fatty acyl CoA reductase 2
1296	457	Two-to-Four-breed CSS	ENSBTAG00000013207	5	91770303	91771388	-1	CAPZA3	capping protein (actin filament) muscle Z-line, alpha 3
1297	458	Two-to-Four-breed CSS	ENSBTAG00000013202	5	91771436	91820146	1	PLCZ1	phospholipase C, zeta 1
1298	459	Two-to-Four-breed CSS	ENSBTAG00000020715	5	91835146	92276939	-1	PIK3C2G	phosphoinositide-3-kinase, class 2, gamma polypeptide
1299	460	Two-to-Four-breed CSS	ENSBTAG00000030493	5	92432331	92442968	1	RERGL	RERG/RAS-like
1300	461	Two-to-Four-breed CSS	ENSBTAG00000013541	5	93693961	93757644	1	LMO3	LIM domain only 3 (rhombotin-like 2)
1301	462	Two-to-Four-breed CSS	ENSBTAG00000008541	5	93926791	93950162	-1	MGST1	microsomal glutathione S-transferase 1
1302	463	Two-to-Four-breed CSS	ENSBTAG00000009444	5	94030765	94127585	1	SLC15A5	solute carrier family 15, member 5
1303	464	Two-to-Four-breed CSS	ENSBTAG00000022167	5	94316293	94434347	-1	DERA	deoxyribose-phosphate aldolase (putative)
1304	465	Two-to-Four-breed CSS	ENSBTAG00000023487	5	94363786	94364264	1	COX6B1	cytochrome c oxidase subunit VIb polypeptide 1 (ubiquitous)
1305	466	Two-to-Four-breed CSS	ENSBTAG00000008989	5	97814581	97911805	-1	LOH12CR1	loss of heterozygosity, 12, chromosomal region 1
1306	467	Two-to-Four-breed CSS	ENSBTAG00000008721	5	97925815	97949862	1	MANSC1	MANSC domain containing 1
1307	468	Two-to-Four-breed CSS	ENSBTAG00000011761	5	98016612	98171227	1	LRP6	low density lipoprotein receptor-related protein 6
1308	469	Two-to-Four-breed CSS	ENSBTAG00000047225	5	98196414	98220668	-1	BCL2L14	BCL2-like 14 (apoptosis facilitator)
1309	470	Two-to-Four-breed CSS	ENSBTAG00000014605	5	98412843	98468293	-1	ETV6	ets variant 6
1310	471	Two-to-Four-breed CSS	ENSBTAG00000035319	6	6013172	6020467	1	MAD2L1	MAD2 mitotic arrest deficient-like 1 (yeast)
1311	472	Two-to-Four-breed CSS	ENSBTAG00000035764	6	6218169	6264276	1	LOC101904345	rho GTPase-activating protein 20-like
1312	473	Two-to-Four-breed CSS	ENSBTAG00000035764	6	6218169	6264276	1	LOC786899	uncharacterized LOC786899
1313	474	Two-to-Four-breed CSS	ENSBTAG00000035764	6	6218169	6264276	1	LOC786327	T-cell activation Rho GTPase-activating protein-like
1314	475	Two-to-Four-breed CSS	ENSBTAG00000035764	6	6218169	6264276	1	MGC134093	uncharacterized protein MGC134093
1315	476	Two-to-Four-breed CSS	ENSBTAG00000045523	6	35008595	35010340	1	FARSB	phenylalanyl-tRNA synthetase, beta subunit pseudogene
1316	477	Two-to-Four-breed CSS	ENSBTAG00000019808	6	35100701	35938394	-1	CCSER1	family with sequence similarity 190, member A
1317	478	Two-to-Four-breed CSS	ENSBTAG00000010285	6	36087557	36199876	-1	MMRN1	multimerin 1
1318	479	Two-to-Four-breed CSS	ENSBTAG00000001323	6	84904999	84998863	-1	CENPC1	centromere protein C 1
1319	480	Two-to-Four-breed CSS	ENSBTAG00000000962	6	85013014	85043206	1	STAP1	signal transducing adaptor family member 1
1320	481	Two-to-Four-breed CSS	ENSBTAG00000006837	6	85050210	85137078	-1	UBA6	ubiquitin-like modifier activating enzyme 6
1321	482	Two-to-Four-breed CSS	ENSBTAG00000000438	6	85156053	85173495	-1	GNRHR	gonadotropin-releasing hormone receptor
1322	483	Two-to-Four-breed CSS	ENSBTAG00000038648	6	85177921	85245141	-1	LOC100140490	transmembrane protease serine 11E-like
1323	484	Two-to-Four-breed CSS	ENSBTAG00000001925	6	85255406	85318173	-1	TMPRSS11D	transmembrane protease, serine 11D
1324	485	Two-to-Four-breed CSS	ENSBTAG00000020298	6	85337482	85400112	-1	TMPRSS11A	transmembrane protease, serine 11A
1325	486	Two-to-Four-breed CSS	ENSBTAG00000025920	6	85410241	85452310	-1	LOC518437	serine protease Desc4-like
1326	487	Two-to-Four-breed CSS	ENSBTAG00000004412	6	85473854	85512994	-1	TMPRSS11F	transmembrane protease, serine 11F
1327	488	Two-to-Four-breed CSS	ENSBTAG00000015572	6	85839655	85877748	1	YTHDC1	YTH domain containing 1
1328	489	Two-to-Four-breed CSS	ENSBTAG00000048013	6	85926576	85948595	-1	LOC100138004	UDP-glucuronosyltransferase 2B31-like
1329	490	Two-to-Four-breed CSS	ENSBTAG00000039362	6	85963549	85989621	-1	UGT2B4	UDP glucuronosyltransferase 2 family, polypeptide B4
1330	491	Two-to-Four-breed CSS	ENSBTAG00000032350	6	86034662	86055504	-1	LOC100140261	uDP glucuronosyltransferase 2 family, polypeptide B4-like
1331	492	Two-to-Four-breed CSS	ENSBTAG00000037613	6	86063673	86084510	-1	UGT2B17	UDP glucuronosyltransferase 2 family, polypeptide B17
1332	493	Two-to-Four-breed CSS	ENSBTAG00000037613	6	86063673	86084510	-1	LOC100138908	uDP glucuronosyltransferase 2 family, polypeptide B4-like
1333	494	Two-to-Four-breed CSS	ENSBTAG00000039991	6	86169557	86190786	-1	UGT2B10	UDP glucuronosyltransferase 2 family, polypeptide B10
1334	495	Two-to-Four-breed CSS	ENSBTAG00000022205	6	86223188	86239206	-1	LOC100296421	uDP glucuronosyltransferase 2 family, polypeptide B4-like
1335	496	Two-to-Four-breed CSS	ENSBTAG00000003523	6	86334723	86353208	-1	UGT2B15	UDP glucuronosyltransferase 2 family, polypeptide B15
1336	497	Two-to-Four-breed CSS	ENSBTAG00000039647	6	86400287	86439022	-1	LOC530553	UDP-glucuronosyltransferase 2C1-like
1337	498	Two-to-Four-breed CSS	ENSBTAG00000039647	6	86400287	86439022	-1	MGC152010	UDP glucuronosyltransferase 2 family
1338	499	Two-to-Four-breed CSS	ENSBTAG00000015047	6	86676447	86713666	-1	LOC512039	UDP glucuronosyltransferase 2 family, polypeptide B38-like
1339	500	Two-to-Four-breed CSS	ENSBTAG00000015047	6	86676447	86713666	-1	LOC781988	uncharacterized LOC781988
1340	501	Two-to-Four-breed CSS	ENSBTAG00000004040	6	86810496	86835733	-1	UGT2A3	UDP glucuronosyltransferase 2 family, polypeptide A3
1341	502	Two-to-Four-breed CSS	ENSBTAG00000001249	6	86917981	86942952	-1	SULT1B1	sulfotransferase family, cytosolic, 1B, member 1
1342	503	Two-to-Four-breed CSS	ENSBTAG00000038214	6	86982496	87008610	-1	SULT1D1	sulfotransferase family 1D, member 1
1343	504	Two-to-Four-breed CSS	ENSBTAG00000011952	6	87035926	87094952	-1	SULT1E1	sulfotransferase family 1E, estrogen-preferring, member 1
1344	505	Two-to-Four-breed CSS	ENSBTAG00000007695	6	87141556	87159096	1	CSN1S1	casein alpha s1
1345	506	Two-to-Four-breed CSS	ENSBTAG00000002632	6	87179502	87188025	-1	CSN2	casein beta
1346	507	Two-to-Four-breed CSS	ENSBTAG00000048250	6	87189736	87204439	1	HSTN	histatherin
1347	508	Two-to-Four-breed CSS	ENSBTAG00000024683	6	87229656	87239005	1	STATH	statherin
1348	509	Two-to-Four-breed CSS	ENSBTAG00000005005	6	87262457	87280936	1	CSN1S2	casein alpha-S2
1349	510	Two-to-Four-breed CSS	ENSBTAG00000006810	6	87327028	87335880	1	ODAM	odontogenic, ameloblast asssociated
1350	511	Two-to-Four-breed CSS	ENSBTAG00000039787	6	87378398	87392750	1	CSN3	casein kappa
1351	512	Two-to-Four-breed CSS	ENSBTAG00000019849	6	87469516	87471608	1	CABS1	calcium-binding protein, spermatid-specific 1
1352	513	Two-to-Four-breed CSS	ENSBTAG00000002928	6	87608794	87621025	1	AMTN	amelotin
1353	514	Two-to-Four-breed CSS	ENSBTAG00000004793	6	87694412	87705727	1	AMBN	ameloblastin (enamel matrix protein)
1354	515	Two-to-Four-breed CSS	ENSBTAG00000010346	6	87730524	87747892	1	ENAM	enamelin
1355	516	Two-to-Four-breed CSS	ENSBTAG00000018531	6	87759438	87768834	-1	IGJ	immunoglobulin J polypeptide, linker protein for immunoglobulin alpha and mu polypeptides
1356	517	Two-to-Four-breed CSS	ENSBTAG00000009310	6	87798136	87799560	1	UTP3	UTP3, small subunit (SSU) processome component, homolog (S. cerevisiae)
1357	518	Two-to-Four-breed CSS	ENSBTAG00000016795	6	87819398	87910688	1	RUFY3	RUN and FYVE domain containing 3
1358	519	Two-to-Four-breed CSS	ENSBTAG00000008577	6	87922395	87941062	-1	GRSF1	G-rich RNA sequence binding factor 1
1359	520	Two-to-Four-breed CSS	ENSBTAG00000016290	6	87976520	88030195	1	MOB1B	MOB kinase activator 1B
1360	521	Two-to-Four-breed CSS	ENSBTAG00000012397	6	88049498	88077488	1	DCK	deoxycytidine kinase
1361	522	Two-to-Four-breed CSS	ENSBTAG00000002348	6	88182303	88541046	1	SLC4A4	solute carrier family 4, sodium bicarbonate cotransporter, member 4
1362	523	Two-to-Four-breed CSS	ENSBTAG00000013718	6	88695940	88739180	-1	GC	group-specific component (vitamin D binding protein)
1363	524	Two-to-Four-breed CSS	ENSBTAG00000009070	6	89052210	89059348	1	NPFFR2	neuropeptide FF receptor 2
1364	525	Two-to-Four-breed CSS	ENSBTAG00000006507	6	89162542	89460195	-1	ADAMTS3	ADAM metallopeptidase with thrombospondin type 1 motif, 3
1365	526	Two-to-Four-breed CSS	ENSBTAG00000005394	6	89922143	89932628	-1	COX18	COX18 cytochrome c oxidase assembly homolog (S. cerevisiae)
1366	527	Two-to-Four-breed CSS	ENSBTAG00000004912	6	89935677	90102798	-1	ANKRD17	ankyrin repeat domain 17
1367	528	Two-to-Four-breed CSS	ENSBTAG00000017121	6	90232762	90251126	1	ALB	albumin
1368	529	Two-to-Four-breed CSS	ENSBTAG00000017131	6	90258976	90280522	1	AFP	alpha-fetoprotein
1369	530	Two-to-Four-breed CSS	ENSBTAG00000047833	6	90291078	90312046	1	AFM	afamin
1370	531	Two-to-Four-breed CSS	ENSBTAG00000011935	6	90373220	90400848	-1	RASSF6	Ras association (RalGDS/AF-6) domain family member 6
1371	532	Two-to-Four-breed CSS	ENSBTAG00000019716	6	90559882	90563647	1	CXCL8	interleukin 8
1372	533	Two-to-Four-breed CSS	ENSBTAG00000009812	6	90645964	90648076	1	CXCL6	chemokine (C-X-C motif) ligand 6 (granulocyte chemotactic protein 2)
1373	534	Two-to-Four-breed CSS	ENSBTAG00000032425	6	90664368	90665675	1	PPBP	pro-platelet basic protein (chemokine (C-X-C motif) ligand 7)
1374	535	Two-to-Four-breed CSS	ENSBTAG00000011961	6	90673205	90674173	1	PF4	platelet factor 4
1375	536	Two-to-Four-breed CSS	ENSBTAG00000027513	6	90695494	90697557	1	CXCL2	chemokine (C-X-C motif) ligand 2
1376	537	Two-to-Four-breed CSS	ENSBTAG00000037778	6	90811062	90813079	1	CXCL3	chemokine (C-X-C motif) ligand 3
1377	538	Two-to-Four-breed CSS	ENSBTAG00000037558	6	90822748	90824841	1	GRO1	chemokine (C-X-C motif) ligand 1 (melanoma growth stimulating activity, alpha)
1378	539	Two-to-Four-breed CSS	ENSBTAG00000043960	6	90842934	90985937	1	MTHFD2L	methylenetetrahydrofolate dehydrogenase (NADP+ dependent) 2-like
1379	540	Two-to-Four-breed CSS	ENSBTAG00000004052	6	90992364	90996779	1	EPGN	epithelial mitogen
1380	541	Two-to-Four-breed CSS	ENSBTAG00000010273	6	91065006	91071187	1	EREG
1381	542	Two-to-Four-breed CSS	ENSBTAG00000018134	6	91126256	91138391	1	LOC538751	amphiregulin-like
1382	543	Two-to-Four-breed CSS	ENSBTAG00000004237	6	91430305	91480129	-1	BTC	betacellulin
1383	544	Two-to-Four-breed CSS	ENSBTAG00000015919	6	91597122	91723390	1	PARM1	prostate androgen-regulated mucin-like protein 1
1384	545	Two-to-Four-breed CSS	ENSBTAG00000007189	6	92061508	92076962	-1	RCHY1	ring finger and CHY zinc finger domain containing 1
1385	546	Two-to-Four-breed CSS	ENSBTAG00000007190	6	92076750	92104346	1	THAP6	THAP domain containing 6
1386	547	Two-to-Four-breed CSS	ENSBTAG00000014038	6	92150076	92191145	-1	CDKL2	cyclin-dependent kinase-like 2 (CDC2-related kinase)
1387	548	Two-to-Four-breed CSS	ENSBTAG00000014038	6	92150076	92191145	-1	LOC101908751	cyclin-dependent kinase-like 2-like
1388	549	Two-to-Four-breed CSS	ENSBTAG00000014041	6	92205907	92241546	-1	G3BP2	GTPase activating protein (SH3 domain) binding protein 2
1389	550	Two-to-Four-breed CSS	ENSBTAG00000017028	6	92297159	92378158	1	USO1	USO1 vesicle docking protein homolog (yeast)
1390	551	Two-to-Four-breed CSS	ENSBTAG00000015449	6	92450703	92479053	-1	PPEF2
1391	552	Two-to-Four-breed CSS	ENSBTAG00000007692	6	92487186	92487991	1	LOC788541	ribosomal protein L7 pseudogene
1392	553	Two-to-Four-breed CSS	ENSBTAG00000007692	6	92487186	92487991	1	LOC783376	ribosomal protein L7 pseudogene
1393	554	Two-to-Four-breed CSS	ENSBTAG00000007692	6	92487186	92487991	1	LOC782437	ribosomal protein L7 pseudogene
1394	555	Two-to-Four-breed CSS	ENSBTAG00000019478	6	92508029	92531911	-1	NAAA	N-acylethanolamine acid amidase
1395	556	Two-to-Four-breed CSS	ENSBTAG00000007639	6	92551096	92582776	-1	SDAD1	SDA1 domain containing 1
1396	557	Two-to-Four-breed CSS	ENSBTAG00000038639	6	92600177	92604818	-1	CXCL9	chemokine (C-X-C motif) ligand 9
1397	558	Two-to-Four-breed CSS	ENSBTAG00000010954	6	92607226	92755605	1	ART3	ADP-ribosyltransferase 3
1398	559	Two-to-Four-breed CSS	ENSBTAG00000001725	6	92623587	92625937	-1	CXCL10	chemokine (C-X-C motif) ligand 10
1399	560	Two-to-Four-breed CSS	ENSBTAG00000005603	6	92645057	92646326	-1	CXCL11	chemokine (C-X-C motif) ligand 11
1400	561	Two-to-Four-breed CSS	ENSBTAG00000010955	6	92758457	92792459	-1	NUP54	nucleoporin 54kDa
1401	562	Two-to-Four-breed CSS	ENSBTAG00000010956	6	92797820	92879565	-1	SCARB2	scavenger receptor class B, member 2
1402	563	Two-to-Four-breed CSS	ENSBTAG00000004921	6	92919933	92950104	1	FAM47E	family with sequence similarity 47, member E
1403	564	Two-to-Four-breed CSS	ENSBTAG00000010389	6	92967767	92971371	1	STBD1	starch binding domain 1
1404	565	Two-to-Four-breed CSS	ENSBTAG00000012157	6	92975363	93058338	-1	CCDC158	coiled-coil domain containing 158
1405	566	Two-to-Four-breed CSS	ENSBTAG00000019633	6	93340874	93398475	1	SHROOM3	shroom family member 3
1406	567	Two-to-Four-breed CSS	ENSBTAG00000038148	6	93486378	93488711	-1	SOWAHB	sosondowah ankyrin repeat domain family member B
1407	568	Two-to-Four-breed CSS	ENSBTAG00000021372	6	93528980	93628589	1	SEPT11	septin 11
1408	569	Two-to-Four-breed CSS	ENSBTAG00000000599	6	93633306	93672214	-1	CCNI	cyclin I
1409	570	Two-to-Four-breed CSS	ENSBTAG00000021768	6	93746807	93758039	1	CCNG2	cyclin G2
1410	571	Two-to-Four-breed CSS	ENSBTAG00000008479	6	94039946	94046358	1	CXCL13	chemokine (C-X-C motif) ligand 13
1411	572	Two-to-Four-breed CSS	ENSBTAG00000032022	6	94108967	94109493	1	RPL23A	ribosomal protein L23a
1412	573	Two-to-Four-breed CSS	ENSBTAG00000032022	6	94108967	94109493	1	LOC100849362	60S ribosomal protein L23a-like
1413	574	Two-to-Four-breed CSS	ENSBTAG00000004353	6	94177121	94217673	-1	CNOT6L	CCR4-NOT transcription complex, subunit 6-like
1414	575	Two-to-Four-breed CSS	ENSBTAG00000004353	6	94177121	94217673	-1	LOC100849029	CCR4-NOT transcription complex subunit 6-like
1415	576	Two-to-Four-breed CSS	ENSBTAG00000018360	6	94337924	94408905	1	MRPL1	mitochondrial ribosomal protein L1
1416	577	Two-to-Four-breed CSS	ENSBTAG00000010716	6	94711652	95055569	1	FRAS1	Fraser syndrome 1
1417	578	Two-to-Four-breed CSS	ENSBTAG00000010153	6	95065256	95136945	1	ANXA3	annexin A3
1418	579	Two-to-Four-breed CSS	ENSBTAG00000001126	6	95366324	95411167	1	BMP2K	BMP2 inducible kinase
1419	580	Two-to-Four-breed CSS	ENSBTAG00000008887	6	95409078	95441932	-1	PAQR3	progestin and adipoQ receptor family member III
1420	581	Two-to-Four-breed CSS	ENSBTAG00000013149	6	95805273	95805962	-1	NAA11	N(alpha)-acetyltransferase 11, NatA catalytic subunit
1421	582	Two-to-Four-breed CSS	ENSBTAG00000039245	6	95882918	95884576	-1	GK2	glycerol kinase 2
1422	583	Two-to-Four-breed CSS	ENSBTAG00000032034	6	95908624	95908893	-1	DYNLL1	dynein, light chain, LC8-type 1
1423	584	Two-to-Four-breed CSS	ENSBTAG00000014324	6	96346732	96526016	-1	ANTXR2	anthrax toxin receptor 2
1424	585	Two-to-Four-breed CSS	ENSBTAG00000020570	6	96650285	96657180	1	PRDM8	PR domain containing 8
1425	586	Two-to-Four-breed CSS	ENSBTAG00000017348	6	96723382	96746176	1	FGF5	fibroblast growth factor 5
1426	587	Two-to-Four-breed CSS	ENSBTAG00000035776	6	96794894	97503220	1	C6H4orf22	chromosome 6 open reading frame, human C4orf22
1427	588	Two-to-Four-breed CSS	ENSBTAG00000017642	6	97585533	97613023	1	BMP3	bone morphogenetic protein 3
1428	589	Two-to-Four-breed CSS	ENSBTAG00000002978	6	97652569	97735626	-1	PRKG2	protein kinase, cGMP-dependent, type II
1429	590	Two-to-Four-breed CSS	ENSBTAG00000006561	6	97988424	98026691	-1	RASGEF1B	RasGEF domain family, member 1B
1430	591	Two-to-Four-breed CSS	ENSBTAG00000005711	6	106483716	107356158	-1	NSG1	neuron specific gene family member 1
1431	592	Two-to-Four-breed CSS	ENSBTAG00000031197	6	106868232	106872198	-1	HMX1	H6 family homeobox 1
1432	593	Two-to-Four-breed CSS	ENSBTAG00000044695	6	107199000	107199075	-1	MIR1777A	microRNA mir-1777a
1433	594	Two-to-Four-breed CSS	ENSBTAG00000000073	6	107207883	107221544	1	LRPAP1	low density lipoprotein receptor-related protein associated protein 1
1434	595	Two-to-Four-breed CSS	ENSBTAG00000009742	6	107234731	107252591	-1	DOK7	docking protein 7
1435	596	Two-to-Four-breed CSS	ENSBTAG00000017335	6	107264722	107269190	1	HGFAC	HGF activator
1436	597	Two-to-Four-breed CSS	ENSBTAG00000016714	6	107286738	107325408	-1	RGS12	regulator of G-protein signaling 12
1437	598	Two-to-Four-breed CSS	ENSBTAG00000004630	7	4354380	4361950	1	COMP	cartilage oligomeric matrix protein
1438	599	Two-to-Four-breed CSS	ENSBTAG00000010379	7	4363530	4447524	-1	CRTC1	CREB regulated transcription coactivator 1
1439	600	Two-to-Four-breed CSS	ENSBTAG00000014114	7	4461164	4465421	-1	KLHL26	kelch-like family member 26
1440	601	Two-to-Four-breed CSS	ENSBTAG00000007698	7	4507987	4513857	-1	TMEM59L	transmembrane protein 59-like
1441	602	Two-to-Four-breed CSS	ENSBTAG00000007741	7	4522623	4530594	1	CRLF1	cytokine receptor-like factor 1
1442	603	Two-to-Four-breed CSS	ENSBTAG00000007739	7	4531210	4533855	-1	C7H19orf60	chromosome 7 open reading frame, human C19orf60
1443	604	Two-to-Four-breed CSS	ENSBTAG00000007737	7	4535467	4537851	-1	UBA52	ubiquitin A-52 residue ribosomal protein fusion product 1
1444	605	Two-to-Four-breed CSS	ENSBTAG00000010545	7	4539084	4546548	-1	KXD1	KxDL motif containing 1
1445	606	Two-to-Four-breed CSS	ENSBTAG00000016264	7	4566171	4574944	1	FKBP8	FK506 binding protein 8, 38kDa
1446	607	Two-to-Four-breed CSS	ENSBTAG00000003587	7	4586621	4664265	1	ELL	elongation factor RNA polymerase II
1447	608	Two-to-Four-breed CSS	ENSBTAG00000017482	7	4669453	4672648	1	ISYNA1	inositol-3-phosphate synthase 1
1448	609	Two-to-Four-breed CSS	ENSBTAG00000003947	7	4673275	4689001	-1	SSBP4	single stranded DNA binding protein 4
1449	610	Two-to-Four-breed CSS	ENSBTAG00000017273	7	4704033	4708458	1	LRRC25	leucine rich repeat containing 25
1450	611	Two-to-Four-breed CSS	ENSBTAG00000015618	7	4711420	4713394	-1	GDF15	growth differentiation factor 15
1451	612	Two-to-Four-breed CSS	ENSBTAG00000002566	7	4760644	4798974	-1	PGPEP1	pyroglutamyl-peptidase I
1452	613	Two-to-Four-breed CSS	ENSBTAG00000008578	7	4818617	4831161	1	LSM4	LSM4 homolog, U6 small nuclear RNA associated (S. cerevisiae)
1453	614	Two-to-Four-breed CSS	ENSBTAG00000033886	7	4843442	4910673	1	CIST1	intestine-specific transcript 1 protein
1454	615	Two-to-Four-breed CSS	ENSBTAG00000024904	7	4875678	4904688	1	KIAA1683
1455	616	Two-to-Four-breed CSS	ENSBTAG00000010652	7	4927816	4939026	1	PDE4C	phosphodiesterase 4C, cAMP-specific
1456	617	Two-to-Four-breed CSS	ENSBTAG00000010635	7	4944325	4950010	1	RAB3A	RAB3A, member RAS oncogene family
1457	618	Two-to-Four-breed CSS	ENSBTAG00000025788	7	4950069	4953210	-1	LOC782754	mpv17-like protein 2-like
1458	619	Two-to-Four-breed CSS	ENSBTAG00000025788	7	4950069	4953210	-1	MPV17L2	MPV17 mitochondrial membrane protein-like 2
1459	620	Two-to-Four-breed CSS	ENSBTAG00000018349	7	4981195	4984553	-1	IFI30	interferon, gamma-inducible protein 30
1460	621	Two-to-Four-breed CSS	ENSBTAG00000002350	7	4987071	4999686	-1	PIK3R2	phosphoinositide-3-kinase, regulatory subunit 2 (beta)
1461	622	Two-to-Four-breed CSS	ENSBTAG00000002347	7	5002382	5033392	-1	MAST3	microtubule associated serine/threonine kinase 3
1462	623	Two-to-Four-breed CSS	ENSBTAG00000011481	7	5050175	5068855	1	IL12RB1	interleukin 12 receptor, beta 1
1463	624	Two-to-Four-breed CSS	ENSBTAG00000039335	7	5101428	5105930	-1	ARRDC2	arrestin domain containing 2
1464	625	Two-to-Four-breed CSS	ENSBTAG00000008626	7	5111700	5134438	-1	KCNN1	potassium intermediate/small conductance calcium-activated channel, subfamily N, member 1
1465	626	Two-to-Four-breed CSS	ENSBTAG00000004604	7	5157901	5168539	-1	CCDC124	coiled-coil domain containing 124
1466	627	Two-to-Four-breed CSS	ENSBTAG00000015830	7	5187675	5199183	-1	SLC5A5	solute carrier family 5 (sodium iodide symporter), member 5
1467	628	Two-to-Four-breed CSS	ENSBTAG00000015831	7	5206112	5209504	-1	RPL18A	ribosomal protein L18a
1468	629	Two-to-Four-breed CSS	ENSBTAG00000020904	7	5236645	5249994	1	JAK3	Janus kinase 3
1469	630	Two-to-Four-breed CSS	ENSBTAG00000025775	7	5252672	5254252	1	INSL3	insulin-like 3 (Leydig cell)
1470	631	Two-to-Four-breed CSS	ENSBTAG00000046750	7	5271365	5291295	-1	B3GNT3	UDP-GlcNAc:betaGal beta-1,3-N-acetylglucosaminyltransferase 3
1471	632	Two-to-Four-breed CSS	ENSBTAG00000002136	7	5295362	5319564	-1	FCHO1	FCH domain only 1
1472	633	Two-to-Four-breed CSS	ENSBTAG00000020709	7	5335661	5367540	-1	MAP1S	microtubule-associated protein 1S
1473	634	Two-to-Four-breed CSS	ENSBTAG00000012682	7	5396671	5452286	1	UNC13A	unc-13 homolog A (C. elegans)
1474	635	Two-to-Four-breed CSS	ENSBTAG00000012678	7	5471576	5493984	-1	COLGALT1	glycosyltransferase 25 domain containing 1
1475	636	Two-to-Four-breed CSS	ENSBTAG00000018946	7	5494990	5514016	-1	FAM129C
1476	637	Two-to-Four-breed CSS	ENSBTAG00000016783	7	5517843	5526391	-1	PGLS	6-phosphogluconolactonase
1477	638	Two-to-Four-breed CSS	ENSBTAG00000016775	7	5532597	5571775	-1	SLC27A1	solute carrier family 27 (fatty acid transporter), member 1
1478	639	Two-to-Four-breed CSS	ENSBTAG00000016773	7	5585527	5590227	1	NXNL1	nucleoredoxin-like 1
1479	640	Two-to-Four-breed CSS	ENSBTAG00000025767	7	5597268	5603199	1	TMEM221	transmembrane protein 221
1480	641	Two-to-Four-breed CSS	ENSBTAG00000003914	7	5611162	5615225	-1	MVB12A	family with sequence similarity 125, member A
1481	642	Two-to-Four-breed CSS	ENSBTAG00000045588	7	5655109	5659111	1	LOC100298356	bone marrow stromal antigen 2-like
1482	643	Two-to-Four-breed CSS	ENSBTAG00000008021	7	5668742	5671232	1	BST2	bone marrow stromal cell antigen 2
1483	644	Two-to-Four-breed CSS	ENSBTAG00000005434	7	5685231	5704120	1	PLVAP	plasmalemma vesicle associated protein
1484	645	Two-to-Four-breed CSS	ENSBTAG00000004200	7	5709942	5713187	-1	GTPBP3	GTP binding protein 3 (mitochondrial)
1485	646	Two-to-Four-breed CSS	ENSBTAG00000017074	7	5716940	5727054	1	ANO8	anoctamin 8
1486	647	Two-to-Four-breed CSS	ENSBTAG00000017068	7	5729334	5739114	-1	DDA1	DET1 and DDB1 associated 1
1487	648	Two-to-Four-breed CSS	ENSBTAG00000017068	7	5729334	5739114	-1	LOC100139549	DET1- and DDB1-associated protein 1-like
1488	649	Two-to-Four-breed CSS	ENSBTAG00000014579	7	5741608	5742859	-1	MRPL34	mitochondrial ribosomal protein L34
1489	650	Two-to-Four-breed CSS	ENSBTAG00000025809	7	5744757	5751713	1	ABHD8	abhydrolase domain containing 8
1490	651	Two-to-Four-breed CSS	ENSBTAG00000012592	7	5754275	5758152	-1	ANKLE1	ankyrin repeat and LEM domain containing 1
1491	652	Two-to-Four-breed CSS	ENSBTAG00000012587	7	5759377	5765211	-1	BABAM1	BRISC and BRCA1 A complex member 1
1492	653	Two-to-Four-breed CSS	ENSBTAG00000015108	7	5768517	5777534	1	USHBP1	Usher syndrome 1C binding protein 1
1493	654	Two-to-Four-breed CSS	ENSBTAG00000011136	7	5781793	5792042	1	NR2F6	nuclear receptor subfamily 2, group F, member 6
1494	655	Two-to-Four-breed CSS	ENSBTAG00000011135	7	5794171	5796248	-1	OCEL1	occludin/ELL domain containing 1
1495	656	Two-to-Four-breed CSS	ENSBTAG00000011134	7	5800191	5803107	-1	USE1	unconventional SNARE in the ER 1 homolog (S. cerevisiae)
1496	657	Two-to-Four-breed CSS	ENSBTAG00000011125	7	5804898	5913540	-1	MYO9B	myosin IXB
1497	658	Two-to-Four-breed CSS	ENSBTAG00000012687	7	17280452	17403052	-1	INSR	insulin receptor
1498	659	Two-to-Four-breed CSS	ENSBTAG00000018894	7	17569054	17579485	-1	PEX11G	peroxisomal biogenesis factor 11 gamma
1499	660	Two-to-Four-breed CSS	ENSBTAG00000002629	7	17590554	17596556	1	C7H19orf45	chromosome 7 open reading frame, human C19orf45
1500	661	Two-to-Four-breed CSS	ENSBTAG00000046837	7	17610091	17611773	1	ZNF358	zinc finger protein 358
1501	662	Two-to-Four-breed CSS	ENSBTAG00000005592	7	17614263	17623106	1	MCOLN1	mucolipin 1
1502	663	Two-to-Four-breed CSS	ENSBTAG00000032137	7	17624452	17647840	1	PNPLA6	patatin-like phospholipase domain containing 6
1503	664	Two-to-Four-breed CSS	ENSBTAG00000011356	7	17671971	17688355	1	CAMSAP3	calmodulin regulated spectrin-associated protein family, member 3
1504	665	Two-to-Four-breed CSS	ENSBTAG00000011360	7	17689653	17698398	-1	XAB2	XPA binding protein 2
1505	666	Two-to-Four-breed CSS	ENSBTAG00000008906	7	17700404	17701870	-1	PCP2	Purkinje cell protein 2
1506	667	Two-to-Four-breed CSS	ENSBTAG00000009178	7	17706870	17715987	1	STXBP2	syntaxin binding protein 2
1507	668	Two-to-Four-breed CSS	ENSBTAG00000004716	7	17737516	17738903	1	RETN	resistin
1508	669	Two-to-Four-breed CSS	ENSBTAG00000004714	7	17746040	17748352	1	C7H19orf59	chromosome 7 open reading frame, human C19orf59
1509	670	Two-to-Four-breed CSS	ENSBTAG00000004268	7	17750387	17752622	1	TRAPPC5	trafficking protein particle complex 5
1510	671	Two-to-Four-breed CSS	ENSBTAG00000004270	7	17757622	17768585	-1	FCER2	Fc fragment of IgE, low affinity II, receptor for (CD23)
1511	672	Two-to-Four-breed CSS	ENSBTAG00000013429	7	17785972	17789026	-1	CLEC4G	C-type lectin domain family 4, member G
1512	673	Two-to-Four-breed CSS	ENSBTAG00000007312	7	17811222	17814125	-1	CD209	CD209 molecule
1513	674	Two-to-Four-breed CSS	ENSBTAG00000004294	7	17832596	17865095	1	EVI5L	ecotropic viral integration site 5-like
1514	675	Two-to-Four-breed CSS	ENSBTAG00000044018	7	17868241	17869206	-1	LOC507825	uncharacterized LOC507825
1515	676	Two-to-Four-breed CSS	ENSBTAG00000004300	7	17877528	17884402	1	LRRC8E	leucine rich repeat containing 8 family, member E
1516	677	Two-to-Four-breed CSS	ENSBTAG00000010639	7	17888927	17898470	1	MAP2K7	mitogen-activated protein kinase kinase 7
1517	678	Two-to-Four-breed CSS	ENSBTAG00000014926	7	17900967	17903800	1	SNAPC2	small nuclear RNA activating complex, polypeptide 2, 45kDa
1518	679	Two-to-Four-breed CSS	ENSBTAG00000048269	7	17905774	17906022	-1	CTXN1	cortexin 1
1519	680	Two-to-Four-breed CSS	ENSBTAG00000015567	7	17907314	17920304	-1	TIMM44	translocase of inner mitochondrial membrane 44 homolog (yeast)
1520	681	Two-to-Four-breed CSS	ENSBTAG00000044869	7	17935950	17936025	-1	MIR2455	microRNA mir-2455
1521	682	Two-to-Four-breed CSS	ENSBTAG00000000613	7	17939663	17976489	-1	ELAVL1	ELAV (embryonic lethal, abnormal vision, Drosophila)-like 1 (Hu antigen R)
1522	683	Two-to-Four-breed CSS	ENSBTAG00000005581	7	18000484	18003965	1	CCL25	chemokine (C-C motif) ligand 25
1523	684	Two-to-Four-breed CSS	ENSBTAG00000000595	7	18006365	18076590	-1	FBN3	fibrillin 3
1524	685	Two-to-Four-breed CSS	ENSBTAG00000016137	7	30346723	30452439	1	ZNF608	zinc finger protein 608
1525	686	Two-to-Four-breed CSS	ENSBTAG00000017800	8	43855333	43867721	-1	LOC506833	duplex and mab-3 related transcription factor 3-like
1526	687	Two-to-Four-breed CSS	ENSBTAG00000033352	8	43916605	43972570	-1	DMRT1	doublesex and mab-3 related transcription factor 1
1527	688	Two-to-Four-breed CSS	ENSBTAG00000010976	8	44046426	44076904	-1	KANK1	KN motif and ankyrin repeat domains 1
1528	689	Two-to-Four-breed CSS	ENSBTAG00000002190	8	44310613	44545537	-1	DOCK8	dedicator of cytokinesis 8
1529	690	Two-to-Four-breed CSS	ENSBTAG00000000269	8	44573091	44619054	1	CBWD2	COBW domain containing 5
1530	691	Two-to-Four-breed CSS	ENSBTAG00000033122	8	44631718	44638173	1	FOXD4L1	forkhead box D4-like 1
1531	692	Two-to-Four-breed CSS	ENSBTAG00000033190	8	44682699	44892128	1	PGM5	phosphoglucomutase 5
1532	693	Two-to-Four-breed CSS	ENSBTAG00000011874	8	44898338	44901902	-1	LOC614257	transmembrane protein 252-like
1533	694	Two-to-Four-breed CSS	ENSBTAG00000021586	8	45177229	45178867	1	FAM122A	family with sequence similarity 122A
1534	695	Two-to-Four-breed CSS	ENSBTAG00000009917	8	45219434	45354500	1	PIP5K1B	phosphatidylinositol-4-phosphate 5-kinase, type I, beta
1535	696	Two-to-Four-breed CSS	ENSBTAG00000001306	8	45503979	45528322	1	FXN	frataxin
1536	697	Two-to-Four-breed CSS	ENSBTAG00000011770	8	45598159	45696886	1	TJP2	tight junction protein 2 (zona occludens 2)
1537	698	Two-to-Four-breed CSS	ENSBTAG00000011173	8	45784659	45816860	1	FAM189A2	family with sequence similarity 189, member A2
1538	699	Two-to-Four-breed CSS	ENSBTAG00000008877	8	45865188	45949526	-1	APBA1	amyloid beta (A4) precursor protein-binding, family A, member 1
1539	700	Two-to-Four-breed CSS	ENSBTAG00000005826	8	46138549	46180420	-1	PTAR1	protein prenyltransferase alpha subunit repeat containing 1
1540	701	Two-to-Four-breed CSS	ENSBTAG00000033396	8	46235396	46339984	1	C8H9orf135	chromosome 8 open reading frame, human C9orf135
1541	702	Two-to-Four-breed CSS	ENSBTAG00000017369	8	46594200	46690016	1	LOC788176	MAM domain-containing protein 2-like
1542	703	Two-to-Four-breed CSS	ENSBTAG00000018437	8	46705597	46822054	1	SMC5	structural maintenance of chromosomes 5
1543	704	Two-to-Four-breed CSS	ENSBTAG00000024233	8	54950670	54951447	1	RAN	RAN, member RAS oncogene family
1544	705	Two-to-Four-breed CSS	ENSBTAG00000003532	8	55837381	55992436	1	TLE4	transducin-like enhancer of split 4 (E(sp1) homolog, Drosophila)
1545	706	Two-to-Four-breed CSS	ENSBTAG00000012498	8	61399822	61566719	-1	PAX5	paired box 5
1546	707	Two-to-Four-breed CSS	ENSBTAG00000020133	8	70262316	70341783	1	PPP3CC	protein phosphatase 3, catalytic subunit, gamma isozyme
1547	708	Two-to-Four-breed CSS	ENSBTAG00000020133	8	70262316	70341783	1	LOC100849885	serine/threonine-protein phosphatase 2B catalytic subunit gamma isoform-like
1548	709	Two-to-Four-breed CSS	ENSBTAG00000014401	8	70354893	70384759	1	SORBS3	sorbin and SH3 domain containing 3
1549	710	Two-to-Four-breed CSS	ENSBTAG00000007369	8	70388329	70401480	1	PDLIM2	PDZ and LIM domain 2 (mystique)
1550	711	Two-to-Four-breed CSS	ENSBTAG00000005466	8	70406944	70412090	1	C8H8orf58	chromosome 8 open reading frame, human C8orf58
1551	712	Two-to-Four-breed CSS	ENSBTAG00000005469	8	70414190	70429165	1	KIAA1967	KIAA1967 ortholog
1552	713	Two-to-Four-breed CSS	ENSBTAG00000005470	8	70429462	70480013	-1	BIN3	bridging integrator 3
1553	714	Two-to-Four-breed CSS	ENSBTAG00000019293	8	70503688	70506163	-1	EGR3	early growth response 3
1554	715	Two-to-Four-breed CSS	ENSBTAG00000015416	8	70525321	70751235	-1	PEBP4	phosphatidylethanolamine-binding protein 4
1555	716	Two-to-Four-breed CSS	ENSBTAG00000031916	8	70834527	70896918	-1	LOC785867	rho-related BTB domain-containing protein 2-like
1556	717	Two-to-Four-breed CSS	ENSBTAG00000031916	8	70834527	70896918	-1	RHOBTB2	Rho-related BTB domain containing 2
1557	718	Two-to-Four-breed CSS	ENSBTAG00000047389	8	70935041	70946952	1	LOC100336666	tumor necrosis factor receptor superfamily member 10B-like
1558	719	Two-to-Four-breed CSS	ENSBTAG00000047389	8	70935041	70946952	1	TNFRSF10D	tumor necrosis factor receptor superfamily, member 10d, decoy with truncated death domain
1559	720	Two-to-Four-breed CSS	ENSBTAG00000015513	8	73518243	73690464	1	DOCK5	dedicator of cytokinesis 5
1560	721	Two-to-Four-breed CSS	ENSBTAG00000000164	8	73698976	73702769	-1	GNRH1	gonadotropin-releasing hormone 1 (luteinizing-releasing hormone)
1561	722	Two-to-Four-breed CSS	ENSBTAG00000012382	8	73706775	73788020	-1	KCTD9	potassium channel tetramerisation domain containing 9
1562	723	Two-to-Four-breed CSS	ENSBTAG00000015358	8	92773692	92865307	-1	ALDOB	aldolase B, fructose-bisphosphate
1563	724	Two-to-Four-breed CSS	ENSBTAG00000020844	8	92824740	92865294	-1	TMEM246	transmembrane protein 246
1564	725	Two-to-Four-breed CSS	ENSBTAG00000009516	8	92911255	92935750	1	RNF20	ring finger protein 20
1565	726	Two-to-Four-breed CSS	ENSBTAG00000018445	8	92945058	93145524	-1	GRIN3A	glutamate receptor, ionotropic, N-methyl-D-aspartate 3A
1566	727	Two-to-Four-breed CSS	ENSBTAG00000004499	8	104422822	104543026	1	RGS3	regulator of G-protein signaling 3
1567	728	Two-to-Four-breed CSS	ENSBTAG00000025659	8	104797238	104995986	1	ZNF618	zinc finger protein 618
1568	729	Two-to-Four-breed CSS	ENSBTAG00000015676	8	105006306	105018465	-1	AMBP	alpha-1-microglobulin/bikunin precursor
1569	730	Two-to-Four-breed CSS	ENSBTAG00000015685	8	105033048	105040479	-1	KIF12	kinesin family member 12
1570	731	Two-to-Four-breed CSS	ENSBTAG00000029902	8	105147047	105147142	1	MIR455	microRNA mir-455
1571	732	Two-to-Four-breed CSS	ENSBTAG00000003015	9	41555161	41690067	1	SESN1	sestrin 1
1572	733	Two-to-Four-breed CSS	ENSBTAG00000036087	9	41703441	41802334	-1	ARMC2
1573	734	Two-to-Four-breed CSS	ENSBTAG00000011234	9	42008606	42118673	-1	FOXO3	forkhead box O3
1574	735	Two-to-Four-breed CSS	ENSBTAG00000014592	9	42153688	42350641	-1	LACE1	lactation elevated 1
1575	736	Two-to-Four-breed CSS	ENSBTAG00000018801	9	42370448	42417660	1	SNX3	sorting nexin 3
1576	737	Two-to-Four-breed CSS	ENSBTAG00000013991	9	42435613	42456081	-1	NR2E1	nuclear receptor subfamily 2, group E, member 1
1577	738	Two-to-Four-breed CSS	ENSBTAG00000010134	9	42551625	42594524	1	OSTM1	osteopetrosis associated transmembrane protein 1
1578	739	Two-to-Four-breed CSS	ENSBTAG00000016562	9	42651150	42718789	1	SEC63	SEC63 homolog (S. cerevisiae)
1579	740	Two-to-Four-breed CSS	ENSBTAG00000005699	9	42800117	42857238	1	SCML4	sex comb on midleg-like 4 (Drosophila)
1580	741	Two-to-Four-breed CSS	ENSBTAG00000019175	9	42904974	43070235	-1	SOBP	sine oculis binding protein homolog (Drosophila)
1581	742	Two-to-Four-breed CSS	ENSBTAG00000021859	9	43099804	43363802	1	PDSS2	prenyl (decaprenyl) diphosphate synthase, subunit 2
1582	743	Two-to-Four-breed CSS	ENSBTAG00000012534	9	43409750	43424091	1	BEND3	BEN domain containing 3
1583	744	Two-to-Four-breed CSS	ENSBTAG00000021398	9	43435674	43446267	-1	C9H6orf203	chromosome 9 open reading frame, human C6orf203
1584	745	Two-to-Four-breed CSS	ENSBTAG00000017557	9	43793889	43832666	-1	QRSL1	glutaminyl-tRNA synthase (glutamine-hydrolyzing)-like 1
1585	746	Two-to-Four-breed CSS	ENSBTAG00000017554	9	43832805	43884018	1	RTN4IP1	reticulon 4 interacting protein 1
1586	747	Two-to-Four-breed CSS	ENSBTAG00000017554	9	43832805	43884018	1	LOC784848	reticulon-4-interacting protein 1, mitochondrial-like
1587	748	Two-to-Four-breed CSS	ENSBTAG00000017527	9	43886256	43937667	-1	AIM1	absent in melanoma 1
1588	749	Two-to-Four-breed CSS	ENSBTAG00000005400	9	44166445	44204874	1	ATG5	ATG5 autophagy related 5 homolog (S. cerevisiae)
1589	750	Two-to-Four-breed CSS	ENSBTAG00000000816	9	44355220	44377512	-1	PRDM1	PR domain containing 1, with ZNF domain
1590	751	Two-to-Four-breed CSS	ENSBTAG00000016281	9	45169675	45301623	1	PREP	prolyl endopeptidase
1591	752	Two-to-Four-breed CSS	ENSBTAG00000033218	9	45445932	45447231	1	LOC101904447	HIG1 domain family member 1A, mitochondrial-like
1592	753	Two-to-Four-breed CSS	ENSBTAG00000033218	9	45445932	45447231	1	LOC101902290	HIG1 domain family member 1A, mitochondrial-like
1593	754	Two-to-Four-breed CSS	ENSBTAG00000033218	9	45445932	45447231	1	LOC101902273	HIG1 domain family member 1A, mitochondrial-like
1594	755	Two-to-Four-breed CSS	ENSBTAG00000033218	9	45445932	45447231	1	LOC100337355	HIG1 domain family, member 1D-like
1595	756	Two-to-Four-breed CSS	ENSBTAG00000033218	9	45445932	45447231	1	HIGD1A	HIG1 hypoxia inducible domain family, member 1A
1596	757	Two-to-Four-breed CSS	ENSBTAG00000033218	9	45445932	45447231	1	HIGD1D	HIG1 domain family, member 1D
1597	758	Two-to-Four-breed CSS	ENSBTAG00000046017	9	45452891	45455659	1	POPDC3	popeye domain containing 3
1598	759	Two-to-Four-breed CSS	ENSBTAG00000018790	9	45484429	45522649	1	BVES	blood vessel epicardial substance
1599	760	Two-to-Four-breed CSS	ENSBTAG00000043973	9	45543366	45593061	-1	LIN28B	lin-28 homolog B (C. elegans)
1600	761	Two-to-Four-breed CSS	ENSBTAG00000001533	9	45735182	45855545	1	HACE1	HECT domain and ankyrin repeat containing E3 ubiquitin protein ligase 1
1601	762	Two-to-Four-breed CSS	ENSBTAG00000033153	9	48476204	49218551	-1	GRIK2	glutamate receptor, ionotropic, kainate 2
1602	763	Two-to-Four-breed CSS	ENSBTAG00000020482	9	49714504	50103135	1	ASCC3	activating signal cointegrator 1 complex subunit 3
1603	764	Two-to-Four-breed CSS	ENSBTAG00000045624	9	49837663	49839034	1	LOC518885	uncharacterized LOC518885
1604	765	Two-to-Four-breed CSS	ENSBTAG00000002294	9	50160697	50228919	1	SIM1	single-minded homolog 1 (Drosophila)
1605	766	Two-to-Four-breed CSS	ENSBTAG00000005449	9	50599572	50623262	1	MCHR2	melanin-concentrating hormone receptor 2
1606	767	Two-to-Four-breed CSS	ENSBTAG00000006095	9	50873669	50881408	-1	PRDM13	PR domain containing 13
1607	768	Two-to-Four-breed CSS	ENSBTAG00000015744	9	50920352	50946139	1	CCNC	cyclin C
1608	769	Two-to-Four-breed CSS	ENSBTAG00000038931	9	50950780	50954323	-1	LOC782657	thiosulfate sulfurtransferase/rhodanese-like domain-containing protein 1-like
1609	770	Two-to-Four-breed CSS	ENSBTAG00000018528	9	50963545	51013480	1	USP45	ubiquitin specific peptidase 45
1610	771	Two-to-Four-breed CSS	ENSBTAG00000019730	9	51022633	51049299	1	SFRS18	splicing factor, arginine/serine-rich 18
1611	772	Two-to-Four-breed CSS	ENSBTAG00000019729	9	51053688	51077746	1	COQ3	coenzyme Q3 homolog, methyltransferase (S. cerevisiae)
1612	773	Two-to-Four-breed CSS	ENSBTAG00000044061	9	51100482	51164199	1	FAXC	failed axon connections homolog (Drosophila)
1613	774	Two-to-Four-breed CSS	ENSBTAG00000005729	9	51485365	51560823	1	FBXL4
1614	775	Two-to-Four-breed CSS	ENSBTAG00000024773	9	51596537	51601433	-1	POU3F2	POU class 3 homeobox 2
1615	776	Two-to-Four-breed CSS	ENSBTAG00000000629	9	53228694	53352386	1	MMS22L	MMS22-like, DNA repair protein
1616	777	Two-to-Four-breed CSS	ENSBTAG00000005301	9	53360139	53421408	-1	KLHL32	kelch-like family member 32
1617	778	Two-to-Four-breed CSS	ENSBTAG00000003174	9	53673441	53682097	1	NDUFAF4	NADH dehydrogenase (ubiquinone) 1 alpha subcomplex, assembly factor 4
1618	779	Two-to-Four-breed CSS	ENSBTAG00000002915	9	53812418	53813749	1	GPR63	G protein-coupled receptor 63
1619	780	Two-to-Four-breed CSS	ENSBTAG00000001803	9	53977189	54030371	-1	FHL5	four and a half LIM domains 5
1620	781	Two-to-Four-breed CSS	ENSBTAG00000020410	9	54038474	54104380	-1	UFL1	UFM1-specific ligase 1
1621	782	Two-to-Four-breed CSS	ENSBTAG00000007989	9	54432730	54433809	-1	FUT9	fucosyltransferase 9 (alpha (1,3) fucosyltransferase)
1622	783	Two-to-Four-breed CSS	ENSBTAG00000009249	10	8689469	8698219	-1	OTP
1623	784	Two-to-Four-breed CSS	ENSBTAG00000003263	10	8737160	8822375	-1	TBCA	tubulin folding cofactor A
1624	785	Two-to-Four-breed CSS	ENSBTAG00000005016	10	9040253	9300567	-1	AP3B1	adaptor-related protein complex 3, beta 1 subunit
1625	786	Two-to-Four-breed CSS	ENSBTAG00000007371	10	9369310	9520700	1	SCAMP1	secretory carrier membrane protein 1
1626	787	Two-to-Four-breed CSS	ENSBTAG00000033983	10	13238265	13312611	1	MAP2K1	mitogen-activated protein kinase kinase 1
1627	788	Two-to-Four-breed CSS	ENSBTAG00000005210	10	13314216	13317563	-1	SNAPC5	small nuclear RNA activating complex, polypeptide 5, 19kDa
1628	789	Two-to-Four-breed CSS	ENSBTAG00000005211	10	13318875	13323526	-1	RPL4	ribosomal protein L4
1629	790	Two-to-Four-breed CSS	ENSBTAG00000005213	10	13323843	13366228	1	ZWILCH	Zwilch, kinetochore associated, homolog (Drosophila)
1630	791	Two-to-Four-breed CSS	ENSBTAG00000005214	10	13365616	13381791	-1	LCTL	lactase-like
1631	792	Two-to-Four-breed CSS	ENSBTAG00000000625	10	13507839	13583291	1	SMAD6	SMAD family member 6
1632	793	Two-to-Four-breed CSS	ENSBTAG00000012599	10	13958174	13980371	1	SMAD3	SMAD family member 3
1633	794	Two-to-Four-breed CSS	ENSBTAG00000040368	10	13992197	14074945	-1	AAGAB	alpha- and gamma-adaptin binding protein
1634	795	Two-to-Four-breed CSS	ENSBTAG00000013638	10	14075187	14304476	1	IQCH	IQ motif containing H
1635	796	Two-to-Four-breed CSS	ENSBTAG00000045628	10	14329838	14334934	1	C10H15orf61	chromosome 10 open reading frame, human C15orf61
1636	797	Two-to-Four-breed CSS	ENSBTAG00000000218	10	14354690	14626128	1	MAP2K5	mitogen-activated protein kinase kinase 5
1637	798	Two-to-Four-breed CSS	ENSBTAG00000014145	10	14643435	14652697	1	SKOR1
1638	799	Two-to-Four-breed CSS	ENSBTAG00000005564	10	14878655	15004134	1	PIAS1	protein inhibitor of activated STAT, 1
1639	800	Two-to-Four-breed CSS	ENSBTAG00000025822	10	15009940	15019251	-1	CALML4	calmodulin-like 4
1640	801	Two-to-Four-breed CSS	ENSBTAG00000005565	10	15025858	15041922	-1	CLN6	ceroid-lipofuscinosis, neuronal 6, late infantile, variant
1641	802	Two-to-Four-breed CSS	ENSBTAG00000008378	10	15080222	15092340	1	FEM1B	fem-1 homolog b (C. elegans)
1642	803	Two-to-Four-breed CSS	ENSBTAG00000008380	10	15103981	15196986	-1	ITGA11	integrin, alpha 11
1643	804	Two-to-Four-breed CSS	ENSBTAG00000025634	10	29676750	29811422	1	FMN1	formin 1
1644	805	Two-to-Four-breed CSS	ENSBTAG00000046604	10	30039413	30039967	-1	GREM1	gremlin 1
1645	806	Two-to-Four-breed CSS	ENSBTAG00000032613	10	30077158	30135194	-1	SCG5	secretogranin V (7B2 protein)
1646	807	Two-to-Four-breed CSS	ENSBTAG00000002006	10	35314025	35329297	1	THBS1	thrombospondin 1
1647	808	Two-to-Four-breed CSS	ENSBTAG00000012015	10	35350329	35538497	-1	FSIP1	fibrous sheath interacting protein 1
1648	809	Two-to-Four-breed CSS	ENSBTAG00000016826	10	35566119	35695711	-1	GPR176	G protein-coupled receptor 176
1649	810	Two-to-Four-breed CSS	ENSBTAG00000014351	10	35707709	35804772	1	EIF2AK4	eukaryotic translation initiation factor 2 alpha kinase 4
1650	811	Two-to-Four-breed CSS	ENSBTAG00000014353	10	35805063	35808329	-1	SRP14	signal recognition particle 14kDa (homologous Alu RNA binding protein)
1651	812	Two-to-Four-breed CSS	ENSBTAG00000012180	10	35856697	35871287	-1	BMF	Bcl2 modifying factor
1652	813	Two-to-Four-breed CSS	ENSBTAG00000007237	10	35903021	35958915	1	BUB1B	budding uninhibited by benzimidazoles 1 homolog beta (yeast)
1653	814	Two-to-Four-breed CSS	ENSBTAG00000007237	10	35903021	35958915	1	LOC100851213	mitotic checkpoint serine/threonine-protein kinase BUB1 beta-like
1654	815	Two-to-Four-breed CSS	ENSBTAG00000019076	10	35984430	36013346	1	PAK6	p21 protein (Cdc42/Rac)-activated kinase 6
1655	816	Two-to-Four-breed CSS	ENSBTAG00000046052	10	36017219	36018364	-1	ANKRD63	ankyrin repeat domain 63
1656	817	Two-to-Four-breed CSS	ENSBTAG00000019079	10	36024408	36044688	-1	PLCB2	phospholipase C, beta 2
1657	818	Two-to-Four-breed CSS	ENSBTAG00000013774	10	36068634	36074651	-1	C10H15orf52	chromosome 10 open reading frame, human C15orf52
1658	819	Two-to-Four-breed CSS	ENSBTAG00000000552	10	36092995	36103677	1	DISP2	dispatched homolog 2 (Drosophila)
1659	820	Two-to-Four-breed CSS	ENSBTAG00000032340	10	36117898	36127741	1	C10H15orf23	chromosome 10 open reading frame, human C15orf23
1660	821	Two-to-Four-breed CSS	ENSBTAG00000004409	10	36140626	36152399	1	IVD	isovaleryl-CoA dehydrogenase
1661	822	Two-to-Four-breed CSS	ENSBTAG00000004420	10	36180773	36187722	1	BAHD1	bromo adjacent homology domain containing 1
1662	823	Two-to-Four-breed CSS	ENSBTAG00000004421	10	36191061	36193015	1	CHST14	carbohydrate (N-acetylgalactosamine 4-0) sulfotransferase 14
1663	824	Two-to-Four-breed CSS	ENSBTAG00000025593	10	36264749	36274189	-1	C10H15orf57	chromosome 10 open reading frame, human C15orf57
1664	825	Two-to-Four-breed CSS	ENSBTAG00000003193	10	36280971	36284979	1	RPUSD2	RNA pseudouridylate synthase domain containing 2
1665	826	Two-to-Four-breed CSS	ENSBTAG00000002918	10	36368263	36403938	1	RAD51	RAD51 homolog (S. cerevisiae)
1666	827	Two-to-Four-breed CSS	ENSBTAG00000002921	10	36404114	36419370	-1	RMDN3	family with sequence similarity 82, member A2
1667	828	Two-to-Four-breed CSS	ENSBTAG00000013477	10	36425458	36429223	1	GCHFR	GTP cyclohydrolase I feedback regulator
1668	829	Two-to-Four-breed CSS	ENSBTAG00000013480	10	36429386	36460034	-1	DNAJC17	DnaJ (Hsp40) homolog, subfamily C, member 17
1669	830	Two-to-Four-breed CSS	ENSBTAG00000047281	10	36431890	36432438	1	C10H15orf62	chromosome 10 open reading frame, human C15orf62
1670	831	Two-to-Four-breed CSS	ENSBTAG00000013485	10	36460184	36467297	1	ZFYVE19	zinc finger, FYVE domain containing 19
1671	832	Two-to-Four-breed CSS	ENSBTAG00000013488	10	36468114	36478924	-1	PPP1R14D	protein phosphatase 1, regulatory (inhibitor) subunit 14D
1672	833	Two-to-Four-breed CSS	ENSBTAG00000004086	10	36490427	36504314	1	SPINT1	serine peptidase inhibitor, Kunitz type 1
1673	834	Two-to-Four-breed CSS	ENSBTAG00000016291	10	36523869	36525354	-1	RHOV	ras homolog gene family, member V
1674	835	Two-to-Four-breed CSS	ENSBTAG00000011567	10	36546258	36554962	1	VPS18	vacuolar protein sorting 18 homolog (S. cerevisiae)
1675	836	Two-to-Four-breed CSS	ENSBTAG00000010361	10	36577285	36586360	1	DLL4	delta-like 4 (Drosophila)
1676	837	Two-to-Four-breed CSS	ENSBTAG00000010371	10	36598394	36600764	1	CHAC1	ChaC, cation transport regulator homolog 1 (E. coli)
1677	838	Two-to-Four-breed CSS	ENSBTAG00000010380	10	36619650	36715000	-1	INO80	INO80 homolog (S. cerevisiae)
1678	839	Two-to-Four-breed CSS	ENSBTAG00000038438	10	36757276	36758438	-1	SUMO1	SMT3 suppressor of mif two 3 homolog 1 (S. cerevisiae)
1679	840	Two-to-Four-breed CSS	ENSBTAG00000038438	10	36757276	36758438	-1	LOC101906855	small ubiquitin-related modifier 1-like
1680	841	Two-to-Four-breed CSS	ENSBTAG00000008363	10	36793944	36832672	-1	EXD1	exonuclease 3'-5' domain containing 1
1681	842	Two-to-Four-breed CSS	ENSBTAG00000027173	10	36835140	36872289	1	CHP1	calcium binding protein P22
1682	843	Two-to-Four-breed CSS	ENSBTAG00000010766	10	36896853	36905744	-1	OIP5	Opa interacting protein 5
1683	844	Two-to-Four-breed CSS	ENSBTAG00000010774	10	36906002	36936265	1	NUSAP1	nucleolar and spindle associated protein 1
1684	845	Two-to-Four-breed CSS	ENSBTAG00000010778	10	36938124	36948842	-1	NDUFAF1	NADH dehydrogenase (ubiquinone) 1 alpha subcomplex, assembly factor 1
1685	846	Two-to-Four-breed CSS	ENSBTAG00000001671	10	36980593	37025485	1	RTF1	Rtf1, Paf1/RNA polymerase II complex component, homolog (S. cerevisiae)
1686	847	Two-to-Four-breed CSS	ENSBTAG00000001675	10	37035180	37043518	1	ITPKA	inositol-trisphosphate 3-kinase A
1687	848	Two-to-Four-breed CSS	ENSBTAG00000001693	10	37055212	37071120	-1	RPAP1	RNA polymerase II associated protein 1
1688	849	Two-to-Four-breed CSS	ENSBTAG00000001694	10	37078592	37095809	1	TYRO3	TYRO3 protein tyrosine kinase
1689	850	Two-to-Four-breed CSS	ENSBTAG00000010103	10	43871178	43988950	-1	TRIM9	tripartite motif containing 9
1690	851	Two-to-Four-breed CSS	ENSBTAG00000011225	10	44101816	44114905	1	TMX1	thioredoxin-related transmembrane protein 1
1691	852	Two-to-Four-breed CSS	ENSBTAG00000031707	10	44342323	44615289	1	FRMD6	FERM domain containing 6
1692	853	Two-to-Four-breed CSS	ENSBTAG00000031707	10	44342323	44615289	1	LOC100335364	FERM domain-containing protein 6-like
1693	854	Two-to-Four-breed CSS	ENSBTAG00000003043	10	44711724	44842190	1	GNG2	guanine nucleotide binding protein (G protein), gamma 2
1694	855	Two-to-Four-breed CSS	ENSBTAG00000021944	10	44879976	44894546	1	C10H14orf166	chromosome 10 open reading frame, human C14orf166
1695	856	Two-to-Four-breed CSS	ENSBTAG00000021945	10	44894657	44986659	-1	NID2	nidogen 2 (osteonidogen)
1696	857	Two-to-Four-breed CSS	ENSBTAG00000006703	10	45205473	45212956	1	PTGDR	prostaglandin D2 receptor (DP)
1697	858	Two-to-Four-breed CSS	ENSBTAG00000008411	10	45281371	45303690	-1	PLEKHO2	pleckstrin homology domain containing, family O member 2
1698	859	Two-to-Four-breed CSS	ENSBTAG00000007638	10	45317789	45324398	1	PIF1	PIF1 5'-to-3' DNA helicase homolog (S. cerevisiae)
1699	860	Two-to-Four-breed CSS	ENSBTAG00000011037	10	45380345	45392030	1	RBPMS2
1700	861	Two-to-Four-breed CSS	ENSBTAG00000015806	10	45428932	45433129	1	OAZ2	ornithine decarboxylase antizyme 2
1701	862	Two-to-Four-breed CSS	ENSBTAG00000015808	10	45438772	45636954	-1	ZNF609	zinc finger protein 609
1702	863	Two-to-Four-breed CSS	ENSBTAG00000015808	10	45438772	45636954	-1	LOC100850047	zinc finger protein 609-like
1703	864	Two-to-Four-breed CSS	ENSBTAG00000014493	10	45642274	45694139	-1	TRIP4	thyroid hormone receptor interactor 4
1704	865	Two-to-Four-breed CSS	ENSBTAG00000008575	10	52835256	52941952	-1	CGNL1	cingulin-like 1
1705	866	Two-to-Four-breed CSS	ENSBTAG00000002576	10	59077123	59131740	-1	GLDN	gliomedin
1706	867	Two-to-Four-breed CSS	ENSBTAG00000014890	10	59227895	59282939	1	CYP19A1	cytochrome P450, family 19, subfamily A, polypeptide 1
1707	868	Two-to-Four-breed CSS	ENSBTAG00000012285	10	88763705	88818475	1	ESRRB	estrogen-related receptor beta
1708	869	Two-to-Four-breed CSS	ENSBTAG00000008735	10	89026341	89044338	1	VASH1	vasohibin 1
1709	870	Two-to-Four-breed CSS	ENSBTAG00000019454	10	89053688	89074011	-1	ANGEL1	angel homolog 1 (Drosophila)
1710	871	Two-to-Four-breed CSS	ENSBTAG00000013181	10	89088878	89117693	1	LRRC74	leucine rich repeat containing 74
1711	872	Two-to-Four-breed CSS	ENSBTAG00000025329	10	89245839	89248163	-1	IRF2BPL	interferon regulatory factor 2 binding protein-like
1712	873	Two-to-Four-breed CSS	ENSBTAG00000009923	10	89365866	89381540	1	KIAA1737	KIAA1737 ortholog
1713	874	Two-to-Four-breed CSS	ENSBTAG00000014384	10	89399255	89405252	-1	ZDHHC22	zinc finger, DHHC-type containing 22
1714	875	Two-to-Four-breed CSS	ENSBTAG00000016283	10	89488356	89523829	1	TMEM63C	transmembrane protein 63C
1715	876	Two-to-Four-breed CSS	ENSBTAG00000016285	10	89533857	89537697	-1	NGB	neuroglobin
1716	877	Two-to-Four-breed CSS	ENSBTAG00000002704	10	89544117	89589129	-1	POMT2	protein-O-mannosyltransferase 2
1717	878	Two-to-Four-breed CSS	ENSBTAG00000002706	10	89596394	89604430	1	GSTZ1	glutathione transferase zeta 1
1718	879	Two-to-Four-breed CSS	ENSBTAG00000020469	10	89619638	89648224	-1	TMED8	transmembrane emp24 protein transport domain containing 8
1719	880	Two-to-Four-breed CSS	ENSBTAG00000020471	10	89648591	89658522	1	SAMD15	sterile alpha motif domain containing 15
1720	881	Two-to-Four-breed CSS	ENSBTAG00000020474	10	89661688	89682505	-1	NOXRED1	NADP-dependent oxidoreductase domain containing 1
1721	882	Two-to-Four-breed CSS	ENSBTAG00000020475	10	89688362	89715193	-1	VIPAS39	VPS33B interacting protein, apical-basolateral polarity regulator, spe-39 homolog
1722	883	Two-to-Four-breed CSS	ENSBTAG00000020477	10	89715736	89723188	1	AHSA1	AHA1, activator of heat shock 90kDa protein ATPase homolog 1 (yeast)
1723	884	Two-to-Four-breed CSS	ENSBTAG00000039353	10	89730474	89735919	-1	ISM2
1724	885	Two-to-Four-breed CSS	ENSBTAG00000020480	10	89756991	89852261	-1	SPTLC2	serine palmitoyltransferase, long chain base subunit 2
1725	886	Two-to-Four-breed CSS	ENSBTAG00000008133	10	89891033	89914239	-1	ALKBH1	alkB, alkylation repair homolog 1 (E. coli)
1726	887	Two-to-Four-breed CSS	ENSBTAG00000008135	10	89914334	89923167	1	SLIRP	SRA stem-loop interacting RNA binding protein
1727	888	Two-to-Four-breed CSS	ENSBTAG00000008136	10	89923193	89958906	-1	SNW1	SNW domain containing 1
1728	889	Two-to-Four-breed CSS	ENSBTAG00000012106	10	90002636	90134649	1	ADCK1	aarF domain containing kinase 1
1729	890	Two-to-Four-breed CSS	ENSBTAG00000003553	11	25585493	25587785	-1	ZFP36L2
1730	891	Two-to-Four-breed CSS	ENSBTAG00000003555	11	25592121	25922803	-1	THADA	thyroid adenoma associated
1731	892	Two-to-Four-breed CSS	ENSBTAG00000032521	11	25974409	26070971	1	PLEKHH2	pleckstrin homology domain containing, family H (with MyTH4 domain) member 2
1732	893	Two-to-Four-breed CSS	ENSBTAG00000013676	11	26077551	26115657	1	DYNC2LI1	dynein, cytoplasmic 2, light intermediate chain 1
1733	894	Two-to-Four-breed CSS	ENSBTAG00000016365	11	26124239	26156411	-1	ABCG5	ATP-binding cassette, sub-family G (WHITE), member 5
1734	895	Two-to-Four-breed CSS	ENSBTAG00000016366	11	26156648	26174650	1	ABCG8	ATP-binding cassette, sub-family G (WHITE), member 8
1735	896	Two-to-Four-breed CSS	ENSBTAG00000016368	11	26185559	26284636	-1	LRPPRC	leucine-rich pentatricopeptide repeat containing
1736	897	Two-to-Four-breed CSS	ENSBTAG00000016368	11	26185559	26284636	-1	LOC100850455	leucine-rich PPR motif-containing protein, mitochondrial-like
1737	898	Two-to-Four-breed CSS	ENSBTAG00000000223	11	26402682	26427596	1	PPM1B	protein phosphatase, Mg2+/Mn2+ dependent, 1B
1738	899	Two-to-Four-breed CSS	ENSBTAG00000000223	11	26402682	26427596	1	LOC784480	protein phosphatase 1B-like
1739	900	Two-to-Four-breed CSS	ENSBTAG00000017421	11	26532663	26566253	1	SLC3A1	solute carrier family 3 (cystine, dibasic and neutral amino acid transporters, activator of cystine, dibasic and neutral amino acid transport), member 1
1740	901	Two-to-Four-breed CSS	ENSBTAG00000017429	11	26566480	26600683	-1	PREPL	prolyl endopeptidase-like
1741	902	Two-to-Four-breed CSS	ENSBTAG00000032519	11	26602922	27032485	1	CAMKMT	calmodulin-lysine N-methyltransferase
1742	903	Two-to-Four-breed CSS	ENSBTAG00000047149	11	59750645	59752481	1	C11H2orf74	chromosome 11 open reading frame, human C2orf74
1743	904	Two-to-Four-breed CSS	ENSBTAG00000006025	11	59767828	59790133	1	AHSA2	AHA1, activator of heat shock 90kDa protein ATPase homolog 2 (yeast)
1744	905	Two-to-Four-breed CSS	ENSBTAG00000006027	11	59791217	59987854	-1	USP34	ubiquitin specific peptidase 34
1745	906	Two-to-Four-breed CSS	ENSBTAG00000013254	11	60068221	60109922	-1	XPO1	exportin 1 (CRM1 homolog, yeast)
1746	907	Two-to-Four-breed CSS	ENSBTAG00000039218	11	60268166	60268762	-1	LOC783253	FCF1 small subunit-like
1747	908	Two-to-Four-breed CSS	ENSBTAG00000009290	11	60352576	60381305	-1	FAM161A	family with sequence similarity 161, member A
1748	909	Two-to-Four-breed CSS	ENSBTAG00000004531	11	60397422	60410035	-1	CCT4	chaperonin containing TCP1, subunit 4 (delta)
1749	910	Two-to-Four-breed CSS	ENSBTAG00000019867	11	60427663	60598437	1	COMMD1	copper metabolism (Murr1) domain containing 1
1750	911	Two-to-Four-breed CSS	ENSBTAG00000018046	11	60654634	60687730	1	B3GNT2	UDP-GlcNAc:betaGal beta-1,3-N-acetylglucosaminyltransferase 2
1751	912	Two-to-Four-breed CSS	ENSBTAG00000018046	11	60654634	60687730	1	LOC101909560	UDP-GlcNAc:betaGal beta-1,3-N-acetylglucosaminyltransferase 2-like
1752	913	Two-to-Four-breed CSS	ENSBTAG00000018046	11	60654634	60687730	1	LOC782102	UDP-GlcNAc:betaGal beta-1,3-N-acetylglucosaminyltransferase 2-like
1753	914	Two-to-Four-breed CSS	ENSBTAG00000000899	11	60934735	60942371	-1	TMEM17	transmembrane protein 17
1754	915	Two-to-Four-breed CSS	ENSBTAG00000044173	11	61117376	61472058	1	EHBP1	EH domain binding protein 1
1755	916	Two-to-Four-breed CSS	ENSBTAG00000006760	11	61479110	61482379	1	OTX1	orthodenticle homeobox 1
1756	917	Two-to-Four-breed CSS	ENSBTAG00000005151	11	61759950	61969748	-1	WDPCP	WD repeat containing planar cell polarity effector
1757	918	Two-to-Four-breed CSS	ENSBTAG00000019212	11	80842561	80844195	-1	KCNS3	potassium voltage-gated channel, delayed-rectifier, subfamily S, member 3
1758	919	Two-to-Four-breed CSS	ENSBTAG00000039113	11	80933935	80934516	-1	MSGN1	mesogenin 1
1759	920	Two-to-Four-breed CSS	ENSBTAG00000020059	11	80969916	80998105	-1	GEN1	Gen homolog 1, endonuclease (Drosophila)
1760	921	Two-to-Four-breed CSS	ENSBTAG00000018256	11	81010036	81072212	1	SMC6	structural maintenance of chromosomes 6
1761	922	Two-to-Four-breed CSS	ENSBTAG00000017158	11	81086720	81209374	-1	VSNL1	visinin-like 1
1762	923	Two-to-Four-breed CSS	ENSBTAG00000037812	11	81239899	81246422	1	RAD51AP2	RAD51 associated protein 2
1763	924	Two-to-Four-breed CSS	ENSBTAG00000010228	11	97475306	97481276	1	LMX1B	LIM homeobox transcription factor 1, beta-like
1764	925	Two-to-Four-breed CSS	ENSBTAG00000003438	11	97582042	97608142	1	ZBTB43	zinc finger and BTB domain containing 43
1765	926	Two-to-Four-breed CSS	ENSBTAG00000039343	11	97651078	97652610	1	ZBTB34	zinc finger and BTB domain containing 34
1766	927	Two-to-Four-breed CSS	ENSBTAG00000023843	11	97674642	97975506	1	RALGPS1	Ral GEF with PH domain and SH3 binding motif 1
1767	928	Two-to-Four-breed CSS	ENSBTAG00000011810	11	97836904	97859547	-1	ANGPTL2	angiopoietin-like 2
1768	929	Two-to-Four-breed CSS	ENSBTAG00000006948	11	98001678	98158329	1	GARNL3	GTPase activating Rap/RanGAP domain-like 3
1769	930	Two-to-Four-breed CSS	ENSBTAG00000006957	11	98161639	98170664	1	SLC2A8	solute carrier family 2 (facilitated glucose transporter), member 8
1770	931	Two-to-Four-breed CSS	ENSBTAG00000019513	11	100030767	100038242	-1	C11H9orf50	chromosome 11 open reading frame, human C9orf50
1771	932	Two-to-Four-breed CSS	ENSBTAG00000015437	11	100042202	100049863	1	NTMT1	methyltransferase like 11A
1772	933	Two-to-Four-breed CSS	ENSBTAG00000038183	11	100050816	100051802	-1	LOC101905017	flocculation protein FLO11-like
1773	934	Two-to-Four-breed CSS	ENSBTAG00000008973	11	100052126	100057352	-1	ASB6	ankyrin repeat and SOCS box containing 6
1774	935	Two-to-Four-breed CSS	ENSBTAG00000002936	11	100080558	100132328	1	PRRX2	paired related homeobox 2
1775	936	Two-to-Four-breed CSS	ENSBTAG00000019453	11	100143653	100155090	-1	PTGES	prostaglandin E synthase
1776	937	Two-to-Four-breed CSS	ENSBTAG00000002837	11	100210927	100215693	1	TOR1B	torsin family 1, member B (torsin B)
1777	938	Two-to-Four-breed CSS	ENSBTAG00000020305	11	100219226	100227150	-1	TOR1A	torsin family 1, member A (torsin A)
1778	939	Two-to-Four-breed CSS	ENSBTAG00000020307	11	100228241	100236769	-1	C11H9orf78	chromosome 11 open reading frame, human C9orf78
1779	940	Two-to-Four-breed CSS	ENSBTAG00000020311	11	100237005	100281194	1	USP20	ubiquitin specific peptidase 20
1780	941	Two-to-Four-breed CSS	ENSBTAG00000020313	11	100289059	100374967	-1	FNBP1	formin binding protein 1
1781	942	Two-to-Four-breed CSS	ENSBTAG00000020313	11	100289059	100374967	-1	LOC101908623	formin-binding protein 1-like
1782	943	Two-to-Four-breed CSS	ENSBTAG00000004204	11	100432297	100484528	1	GPR107	G protein-coupled receptor 107
1783	944	Two-to-Four-breed CSS	ENSBTAG00000008726	11	100548300	100564121	1	NCS1	neuronal calcium sensor 1
1784	945	Two-to-Four-breed CSS	ENSBTAG00000002319	11	100603004	100777880	1	HMCN2
1785	946	Two-to-Four-breed CSS	ENSBTAG00000020747	11	100791339	100843336	1	ASS1	argininosuccinate synthase 1
1786	947	Two-to-Four-breed CSS	ENSBTAG00000011862	12	398727	402597	1	PCDH20	protocadherin 20
1787	948	Two-to-Four-breed CSS	ENSBTAG00000017508	12	18525480	18531621	1	CYSLTR2	cysteinyl leukotriene receptor 2
1788	949	Two-to-Four-breed CSS	ENSBTAG00000020681	12	18844597	18934356	1	FNDC3A	fibronectin type III domain containing 3A
1789	950	Two-to-Four-breed CSS	ENSBTAG00000010475	12	18953337	18955344	1	LOC101908247	motilin receptor-like
1790	951	Two-to-Four-breed CSS	ENSBTAG00000010475	12	18953337	18955344	1	MLNR	motilin receptor
1791	952	Two-to-Four-breed CSS	ENSBTAG00000002271	12	18962979	18990944	1	CDADC1	cytidine and dCMP deaminase domain containing 1
1792	953	Two-to-Four-breed CSS	ENSBTAG00000002271	12	18962979	18990944	1	LOC101910175	cytidine and dCMP deaminase domain-containing protein 1-like
1793	954	Two-to-Four-breed CSS	ENSBTAG00000034222	12	19016368	19079171	-1	CAB39L	calcium binding protein 39-like
1794	955	Two-to-Four-breed CSS	ENSBTAG00000034222	12	19016368	19079171	-1	LOC101908756	calcium-binding protein 39-like
1795	956	Two-to-Four-breed CSS	ENSBTAG00000007329	12	19111394	19147324	1	SETDB2	SET domain, bifurcated 2
1796	957	Two-to-Four-breed CSS	ENSBTAG00000013159	12	19150794	19184692	1	PHF11	PHD finger protein 11
1797	958	Two-to-Four-breed CSS	ENSBTAG00000034269	12	19194202	19250906	-1	LOC509148	RCC1 and BTB domain-containing protein 1-like
1798	959	Two-to-Four-breed CSS	ENSBTAG00000034269	12	19194202	19250906	-1	RCBTB1	regulator of chromosome condensation (RCC1) and BTB (POZ) domain containing protein 1
1799	960	Two-to-Four-breed CSS	ENSBTAG00000016998	12	19275074	19276925	1	ARL11	ADP-ribosylation factor-like 11
1800	961	Two-to-Four-breed CSS	ENSBTAG00000018410	12	19298916	19328161	-1	EBPL	emopamil binding protein-like
1801	962	Two-to-Four-breed CSS	ENSBTAG00000004850	12	19339291	19385309	-1	KPNA3	karyopherin alpha 3 (importin alpha 4)
1802	963	Two-to-Four-breed CSS	ENSBTAG00000048237	12	35630411	35647612	-1	FGF9
1803	964	Two-to-Four-breed CSS	ENSBTAG00000015943	12	35710543	35769962	1	EFHA1	EF-hand domain family, member A1
1804	965	Two-to-Four-breed CSS	ENSBTAG00000006177	12	35781299	35837108	1	ZDHHC20	zinc finger, DHHC-type containing 20
1805	966	Two-to-Four-breed CSS	ENSBTAG00000003315	12	35840400	35841483	-1	MRPL57	mitochondrial ribosomal protein 63
1806	967	Two-to-Four-breed CSS	ENSBTAG00000003314	12	35841563	35854986	1	SKA3	spindle and kinetochore associated complex subunit 3
1807	968	Two-to-Four-breed CSS	ENSBTAG00000018631	12	35860636	35868470	-1	SAP18	Sin3A-associated protein, 18kDa
1808	969	Two-to-Four-breed CSS	ENSBTAG00000014406	12	35919546	35942309	1	LATS2
1809	970	Two-to-Four-breed CSS	ENSBTAG00000003710	12	35958357	36046871	1	XPO4	exportin 4
1810	971	Two-to-Four-breed CSS	ENSBTAG00000008296	12	36055182	36075245	1	LOC101909078	N(6)-adenine-specific DNA methyltransferase 2-like
1811	972	Two-to-Four-breed CSS	ENSBTAG00000008296	12	36055182	36075245	1	N6AMT2	N-6 adenine-specific DNA methyltransferase 2 (putative)
1812	973	Two-to-Four-breed CSS	ENSBTAG00000025402	12	36076412	36105865	-1	IL17D	interleukin 17D
1813	974	Two-to-Four-breed CSS	ENSBTAG00000014286	12	36110810	36166860	-1	IFT88	intraflagellar transport 88 homolog (Chlamydomonas)
1814	975	Two-to-Four-breed CSS	ENSBTAG00000011726	12	36187100	36243551	1	CRYL1	crystallin, lambda 1
1815	976	Two-to-Four-breed CSS	ENSBTAG00000038662	12	36310779	36318420	1	GJB6	gap junction protein, beta 6, 30kDa
1816	977	Two-to-Four-breed CSS	ENSBTAG00000017425	12	36335916	36340957	1	GJB2	gap junction protein, beta 2, 26kDa
1817	978	Two-to-Four-breed CSS	ENSBTAG00000020400	12	36373090	36374313	1	GJA3	gap junction protein, alpha 3, 46kDa
1818	979	Two-to-Four-breed CSS	ENSBTAG00000020403	12	36391824	36453989	-1	ZMYM2	zinc finger, MYM-type 2
1819	980	Two-to-Four-breed CSS	ENSBTAG00000007167	12	36493992	36520152	1	ZMYM5	zinc finger, MYM-type 5
1820	981	Two-to-Four-breed CSS	ENSBTAG00000003934	12	36529631	36579763	1	PSPC1	paraspeckle component 1
1821	982	Two-to-Four-breed CSS	ENSBTAG00000003922	12	36608008	36653042	-1	MPHOSPH8	M-phase phosphoprotein 8
1822	983	Two-to-Four-breed CSS	ENSBTAG00000025400	12	36656631	36727198	-1	PARP4	poly (ADP-ribose) polymerase family, member 4
1823	984	Two-to-Four-breed CSS	ENSBTAG00000017048	12	36744725	36779275	1	CENPJ	centromere protein J
1824	985	Two-to-Four-breed CSS	ENSBTAG00000000278	12	36782763	36892727	-1	RNF17	ring finger protein 17
1825	986	Two-to-Four-breed CSS	ENSBTAG00000014486	12	36901244	36922492	-1	ATP12A	ATPase, H+/K+ transporting, nongastric, alpha polypeptide
1826	987	Two-to-Four-breed CSS	ENSBTAG00000012065	12	76958978	77024110	1	DNAJC3	DnaJ (Hsp40) homolog, subfamily C, member 3
1827	988	Two-to-Four-breed CSS	ENSBTAG00000004401	12	77032586	77176916	-1	UGGT2	UDP-glucose glycoprotein glucosyltransferase 2
1828	989	Two-to-Four-breed CSS	ENSBTAG00000039065	12	77945882	77946970	1	HS6ST3
1829	990	Two-to-Four-breed CSS	ENSBTAG00000044184	12	90201444	90237259	-1	TUBGCP3	tubulin, gamma complex associated protein 3
1830	991	Two-to-Four-breed CSS	ENSBTAG00000000446	12	90353679	90402670	1	ATP11A	ATPase, class VI, type 11A
1831	992	Two-to-Four-breed CSS	ENSBTAG00000017289	12	90438591	90504948	1	MCF2L
1832	993	Two-to-Four-breed CSS	ENSBTAG00000007411	12	90508105	90514384	1	F7	coagulation factor VII (serum prothrombin conversion accelerator)
1833	994	Two-to-Four-breed CSS	ENSBTAG00000016385	12	90516721	90530178	1	F10	coagulation factor X
1834	995	Two-to-Four-breed CSS	ENSBTAG00000019440	12	90532576	90541989	1	PROZ	protein Z, vitamin K-dependent plasma glycoprotein
1835	996	Two-to-Four-breed CSS	ENSBTAG00000021725	12	90546663	90561670	-1	PCID2	PCI domain containing 2
1836	997	Two-to-Four-breed CSS	ENSBTAG00000020093	12	90562966	90589009	1	CUL4A	cullin 4A
1837	998	Two-to-Four-breed CSS	ENSBTAG00000010242	12	90609710	90621680	1	LAMP1	lysosomal-associated membrane protein 1
1838	999	Two-to-Four-breed CSS	ENSBTAG00000010246	12	90622564	90639777	-1	GRTP1	growth hormone regulated TBC protein 1
1839	1000	Two-to-Four-breed CSS	ENSBTAG00000045250	12	90660500	90660575	-1	MIR2302	microRNA mir-2302
1840	1001	Two-to-Four-breed CSS	ENSBTAG00000020928	12	90663887	90676882	-1	ADPRHL1	ADP-ribosylhydrolase like 1
1841	1002	Two-to-Four-breed CSS	ENSBTAG00000018671	12	90680190	90695973	-1	DCUN1D2	DCN1, defective in cullin neddylation 1, domain containing 2 (S. cerevisiae)
1842	1003	Two-to-Four-breed CSS	ENSBTAG00000015704	12	90698790	90720746	1	TMCO3	transmembrane and coiled-coil domains 3
1843	1004	Two-to-Four-breed CSS	ENSBTAG00000019645	12	90738265	90754997	1	TFDP1	transcription factor Dp-1
1844	1005	Two-to-Four-breed CSS	ENSBTAG00000019961	12	90758546	90763027	-1	ATP4B	ATPase, H+/K+ exchanging, beta polypeptide
1845	1006	Two-to-Four-breed CSS	ENSBTAG00000019963	12	90769074	90783057	1	GRK1	G protein-coupled receptor kinase 1
1846	1007	Two-to-Four-breed CSS	ENSBTAG00000019965	12	90796151	90813125	1	TMEM255B
1847	1008	Two-to-Four-breed CSS	ENSBTAG00000019964	12	90821803	90850163	-1	GAS6	growth arrest-specific 6
1848	1009	Two-to-Four-breed CSS	ENSBTAG00000008650	13	11729423	11787953	-1	CAMK1D	calcium/calmodulin-dependent protein kinase ID
1849	1010	Two-to-Four-breed CSS	ENSBTAG00000019511	13	12199764	12246148	-1	CDC123	cell division cycle 123 homolog (S. cerevisiae)
1850	1011	Two-to-Four-breed CSS	ENSBTAG00000019509	13	12246303	12266216	1	NUDT5	nudix (nucleoside diphosphate linked moiety X)-type motif 5
1851	1012	Two-to-Four-breed CSS	ENSBTAG00000019508	13	12269034	12291725	-1	SEC61A2	Sec61 alpha 2 subunit (S. cerevisiae)
1852	1013	Two-to-Four-breed CSS	ENSBTAG00000000291	13	12294011	12339110	-1	DHTKD1	dehydrogenase E1 and transketolase domain containing 1
1853	1014	Two-to-Four-breed CSS	ENSBTAG00000000288	13	12363666	12452723	1	UPF2	UPF2 regulator of nonsense transcripts homolog (yeast)
1854	1015	Two-to-Four-breed CSS	ENSBTAG00000039571	13	12494415	12536635	-1	PROSER2	proline and serine-rich protein 2
1855	1016	Two-to-Four-breed CSS	ENSBTAG00000012377	13	12576391	12590757	-1	ECHDC3	enoyl CoA hydratase domain containing 3
1856	1017	Two-to-Four-breed CSS	ENSBTAG00000019488	13	12778211	12833138	1	USP6NL	USP6 N-terminal like
1857	1018	Two-to-Four-breed CSS	ENSBTAG00000008937	13	12934868	13000042	-1	CELF2
1858	1019	Two-to-Four-breed CSS	ENSBTAG00000007602	13	30340780	30527982	-1	ITGA8	integrin, alpha 8
1859	1020	Two-to-Four-breed CSS	ENSBTAG00000010387	13	30604489	30684245	-1	FAM188A	family with sequence similarity 188, member A
1860	1021	Two-to-Four-breed CSS	ENSBTAG00000016676	13	31202455	31278293	1	PTER	phosphotriesterase related
1861	1022	Two-to-Four-breed CSS	ENSBTAG00000016677	13	31280684	31287466	-1	C1QL3	complement component 1, q subcomponent-like 3
1862	1023	Two-to-Four-breed CSS	ENSBTAG00000027446	13	31347074	31554426	-1	RSU1	Ras suppressor protein 1
1863	1024	Two-to-Four-breed CSS	ENSBTAG00000005072	13	31559727	31826838	-1	CUBN	cubilin (intrinsic factor-cobalamin receptor)
1864	1025	Two-to-Four-breed CSS	ENSBTAG00000020546	13	31853810	31905555	-1	TRDMT1	tRNA aspartic acid methyltransferase 1
1865	1026	Two-to-Four-breed CSS	ENSBTAG00000018463	13	31945012	31952941	1	VIM	vimentin
1866	1027	Two-to-Four-breed CSS	ENSBTAG00000014194	13	46383731	46630127	1	ADARB2	adenosine deaminase, RNA-specific, B2
1867	1028	Two-to-Four-breed CSS	ENSBTAG00000039356	13	46492045	46502978	1	LOC532205	aldo-keto reductase family 1, member C3 (3-alpha hydroxysteroid dehydrogenase, type II)-like
1868	1029	Two-to-Four-breed CSS	ENSBTAG00000000683	13	46647460	46679926	-1	WDR37	WD repeat domain 37
1869	1030	Two-to-Four-breed CSS	ENSBTAG00000004075	13	46682710	46685834	1	IDI1	isopentenyl-diphosphate delta isomerase 1
1870	1031	Two-to-Four-breed CSS	ENSBTAG00000014917	13	46689063	46703756	-1	GTPBP4	GTP binding protein 4
1871	1032	Two-to-Four-breed CSS	ENSBTAG00000013899	13	46779271	46834689	1	LARP4B	La ribonucleoprotein domain family, member 4B
1872	1033	Two-to-Four-breed CSS	ENSBTAG00000006531	13	47041229	47177126	1	DIP2C	DIP2 disco-interacting protein 2 homolog C (Drosophila)
1873	1034	Two-to-Four-breed CSS	ENSBTAG00000002578	13	47195829	47256120	-1	ZMYND11	zinc finger, MYND-type containing 11
1874	1035	Two-to-Four-breed CSS	ENSBTAG00000027937	13	47400413	47418507	1	PRNP	prion protein
1875	1036	Two-to-Four-breed CSS	ENSBTAG00000011010	13	47444352	47449390	1	PRND	prion protein 2 (dublet)
1876	1037	Two-to-Four-breed CSS	ENSBTAG00000017346	13	47492959	47515677	-1	RASSF2	Ras association (RalGDS/AF-6) domain family member 2
1877	1038	Two-to-Four-breed CSS	ENSBTAG00000032366	13	47567745	47706157	-1	SLC23A2	solute carrier family 23 (nucleobase transporters), member 2
1878	1039	Two-to-Four-breed CSS	ENSBTAG00000006063	13	47779510	47787910	-1	TMEM230	transmembrane protein 230
1879	1040	Two-to-Four-breed CSS	ENSBTAG00000006063	13	47779510	47787910	-1	LOC101908377	transmembrane protein 230-like
1880	1041	Two-to-Four-breed CSS	ENSBTAG00000006063	13	47779510	47787910	-1	LOC101906000	transmembrane protein 230-like
1881	1042	Two-to-Four-breed CSS	ENSBTAG00000006065	13	47788530	47794602	-1	PCNA	proliferating cell nuclear antigen
1882	1043	Two-to-Four-breed CSS	ENSBTAG00000006066	13	47799924	47856833	1	CDS2	CDP-diacylglycerol synthase (phosphatidate cytidylyltransferase) 2
1883	1044	Two-to-Four-breed CSS	ENSBTAG00000015872	13	47908389	47915709	-1	PROKR2	prokineticin receptor 2
1884	1045	Two-to-Four-breed CSS	ENSBTAG00000008293	13	48086530	48150177	-1	GPCPD1	glycerophosphocholine phosphodiesterase GDE1 homolog (S. cerevisiae)
1885	1046	Two-to-Four-breed CSS	ENSBTAG00000014048	13	48282728	48394530	1	C13H20orf196	chromosome 13 open reading frame, human C20orf196
1886	1047	Two-to-Four-breed CSS	ENSBTAG00000011782	13	48435003	48449940	1	CHGB	chromogranin B (secretogranin 1)
1887	1048	Two-to-Four-breed CSS	ENSBTAG00000001314	13	48476003	48486536	-1	TRMT6	tRNA methyltransferase 6 homolog (S. cerevisiae)
1888	1049	Two-to-Four-breed CSS	ENSBTAG00000014623	13	48489739	48532765	1	MCM8	minichromosome maintenance complex component 8
1889	1050	Two-to-Four-breed CSS	ENSBTAG00000000065	13	48552757	48575435	1	CRLS1	cardiolipin synthase 1
1890	1051	Two-to-Four-breed CSS	ENSBTAG00000000066	13	48578735	48593922	-1	LRRN4	leucine rich repeat neuronal 4
1891	1052	Two-to-Four-breed CSS	ENSBTAG00000020465	13	48618063	48665879	-1	FERMT1	fermitin family member 1
1892	1053	Two-to-Four-breed CSS	ENSBTAG00000008409	14	13769244	13774438	-1	MYC	v-myc myelocytomatosis viral oncogene homolog (avian)
1893	1054	Two-to-Four-breed CSS	ENSBTAG00000013537	14	17453321	17627190	-1	FER1L6
1894	1055	Two-to-Four-breed CSS	ENSBTAG00000005025	14	17665456	17703395	-1	FAM91A1	family with sequence similarity 91, member A1
1895	1056	Two-to-Four-breed CSS	ENSBTAG00000047212	14	17734175	17748402	1	ANXA13	annexin A13
1896	1057	Two-to-Four-breed CSS	ENSBTAG00000016754	14	17820791	17831087	1	KLHL38	kelch-like family member 38
1897	1058	Two-to-Four-breed CSS	ENSBTAG00000016194	14	17919823	17951894	1	FBXO32	F-box protein 32
1898	1059	Two-to-Four-breed CSS	ENSBTAG00000009916	14	18015440	18033296	-1	WDYHV1	WDYHV motif containing 1
1899	1060	Two-to-Four-breed CSS	ENSBTAG00000002002	14	18046447	18108338	1	ATAD2	ATPase family, AAA domain containing 2
1900	1061	Two-to-Four-breed CSS	ENSBTAG00000015334	14	18126451	18149245	1	ZHX1	zinc fingers and homeoboxes 1
1901	1062	Two-to-Four-breed CSS	ENSBTAG00000015319	14	18158510	18173288	1	C14H8orf76	uncharacterized LOC539014
1902	1063	Two-to-Four-breed CSS	ENSBTAG00000005877	14	18182442	18201276	-1	FAM83A	family with sequence similarity 83, member A
1903	1064	Two-to-Four-breed CSS	ENSBTAG00000021156	14	18223496	18290297	-1	TBC1D31	WD repeat domain 67
1904	1065	Two-to-Four-breed CSS	ENSBTAG00000020693	14	18307140	18329318	1	DERL1	derlin 1
1905	1066	Two-to-Four-breed CSS	ENSBTAG00000026309	14	18386657	18389173	-1	ZHX2	zinc fingers and homeoboxes 2
1906	1067	Two-to-Four-breed CSS	ENSBTAG00000019892	14	19703611	19733798	1	HAS2	hyaluronan synthase 2
1907	1068	Two-to-Four-breed CSS	ENSBTAG00000003885	14	42315041	42330314	-1	PEX2	peroxisomal biogenesis factor 2
1908	1069	Two-to-Four-breed CSS	ENSBTAG00000032831	14	42647473	42647670	-1	MRPL33	mitochondrial ribosomal protein L33
1909	1070	Two-to-Four-breed CSS	ENSBTAG00000039499	14	42985265	42985951	-1	LOC782385	uncharacterized LOC782385
1910	1071	Two-to-Four-breed CSS	ENSBTAG00000000434	15	22566929	22570256	-1	CRYAB	crystallin, alpha B
1911	1072	Two-to-Four-breed CSS	ENSBTAG00000000440	15	22571245	22572575	1	HSPB2	heat shock 27kDa protein 2
1912	1073	Two-to-Four-breed CSS	ENSBTAG00000008661	15	22575919	22582373	1	C15H11orf52	chromosome 15 open reading frame, human C11orf52
1913	1074	Two-to-Four-breed CSS	ENSBTAG00000008665	15	22614860	22659906	1	DIXDC1	DIX domain containing 1
1914	1075	Two-to-Four-breed CSS	ENSBTAG00000010709	15	22665193	22697952	1	DLAT	dihydrolipoamide S-acetyltransferase
1915	1076	Two-to-Four-breed CSS	ENSBTAG00000005156	15	22701525	22707582	-1	PIH1D2	PIH1 domain containing 2
1916	1077	Two-to-Four-breed CSS	ENSBTAG00000001999	15	22707913	22718384	1	C15H11orf57	chromosome 15 open reading frame, human C11orf57
1917	1078	Two-to-Four-breed CSS	ENSBTAG00000002000	15	22720233	22722218	-1	TIMM8B	translocase of inner mitochondrial membrane 8 homolog B (yeast)
1918	1079	Two-to-Four-breed CSS	ENSBTAG00000016266	15	22722376	22733137	1	SDHD	succinate dehydrogenase complex, subunit D, integral membrane protein
1919	1080	Two-to-Four-breed CSS	ENSBTAG00000000277	15	22800427	22826698	-1	IL18	interleukin 18 (interferon-gamma-inducing factor)
1920	1081	Two-to-Four-breed CSS	ENSBTAG00000016548	15	22829846	22834357	1	TEX12	testis expressed 12
1921	1082	Two-to-Four-breed CSS	ENSBTAG00000034193	15	22838240	22905944	1	BCO2	beta-carotene oxygenase 2
1922	1083	Two-to-Four-breed CSS	ENSBTAG00000003770	15	22912247	22920397	1	PTS	6-pyruvoyltetrahydropterin synthase
1923	1084	Two-to-Four-breed CSS	ENSBTAG00000015810	15	22978372	22990478	-1	C15H11orf34	chromosome 15 open reading frame, human C11orf34
1924	1085	Two-to-Four-breed CSS	ENSBTAG00000013109	15	51845122	52049569	-1	STIM1	stromal interaction molecule 1
1925	1086	Two-to-Four-breed CSS	ENSBTAG00000000347	15	52061683	52075146	1	RHOG	ras homolog gene family, member G (rho G)
1926	1087	Two-to-Four-breed CSS	ENSBTAG00000008433	15	52075822	52089324	-1	PGAP2	post-GPI attachment to proteins 2
1927	1088	Two-to-Four-breed CSS	ENSBTAG00000008432	15	52097535	52183246	1	NUP98	nucleoporin 98kDa
1928	1089	Two-to-Four-breed CSS	ENSBTAG00000010392	16	20595768	20789340	-1	ESRRG	estrogen-related receptor gamma
1929	1090	Two-to-Four-breed CSS	ENSBTAG00000001574	16	21783189	21808519	-1	GPATCH2	G patch domain containing 2
1930	1091	Two-to-Four-breed CSS	ENSBTAG00000009838	16	22425713	22478777	1	RRP15	ribosomal RNA processing 15 homolog (S. cerevisiae)
1931	1092	Two-to-Four-breed CSS	ENSBTAG00000005359	16	22495736	22588280	1	TGFB2	transforming growth factor, beta 2
1932	1093	Two-to-Four-breed CSS	ENSBTAG00000016277	16	24929465	24973373	1	MOSC2	MOCO sulphurase C-terminal domain containing 2
1933	1094	Two-to-Four-breed CSS	ENSBTAG00000047287	16	24976175	24998201	1	MARC1	mitochondrial amidoxime reducing component 1
1934	1095	Two-to-Four-breed CSS	ENSBTAG00000047287	16	24976175	24998201	1	LOC100850482	MOSC domain-containing protein 1, mitochondrial-like
1935	1096	Two-to-Four-breed CSS	ENSBTAG00000014560	16	25059261	25064940	1	HLX	H2.0-like homeobox
1936	1097	Two-to-Four-breed CSS	ENSBTAG00000001729	16	25895751	25936864	-1	DUSP10	dual specificity phosphatase 10
1937	1098	Two-to-Four-breed CSS	ENSBTAG00000017561	16	26713225	26741364	-1	HHIPL2	HHIP-like 2
1938	1099	Two-to-Four-breed CSS	ENSBTAG00000013483	16	26747506	26779536	-1	TAF1A	TATA box binding protein (TBP)-associated factor, RNA polymerase I, A, 48kDa
1939	1100	Two-to-Four-breed CSS	ENSBTAG00000018824	16	26803253	26862483	1	MIA3	melanoma inhibitory activity family, member 3
1940	1101	Two-to-Four-breed CSS	ENSBTAG00000007593	16	26862374	26908257	-1	AIDA	axin interactor, dorsalization associated
1941	1102	Two-to-Four-breed CSS	ENSBTAG00000007595	16	26908537	26927548	1	BROX	BRO1 domain and CAAX motif containing
1942	1103	Two-to-Four-breed CSS	ENSBTAG00000044081	16	27058047	27058913	1	AUH
1943	1104	Two-to-Four-breed CSS	ENSBTAG00000013463	16	27161602	27209886	1	DISP1	dispatched homolog 1 (Drosophila)
1944	1105	Two-to-Four-breed CSS	ENSBTAG00000000477	16	27303741	27306317	-1	TLR5	toll-like receptor 5
1945	1106	Two-to-Four-breed CSS	ENSBTAG00000020989	16	27388710	27522155	-1	SUSD4	sushi domain containing 4
1946	1107	Two-to-Four-breed CSS	ENSBTAG00000006704	16	27547515	27549591	1	CCDC185	coiled-coil domain containing 185
1947	1108	Two-to-Four-breed CSS	ENSBTAG00000003600	16	27679426	27748095	-1	CAPN8	calpain 8
1948	1109	Two-to-Four-breed CSS	ENSBTAG00000012778	16	27781671	27840009	1	CAPN2	calpain 2, (m/II) large subunit
1949	1110	Two-to-Four-breed CSS	ENSBTAG00000012781	16	27842000	27882005	-1	TP53BP2	tumor protein p53 binding protein, 2
1950	1111	Two-to-Four-breed CSS	ENSBTAG00000019538	16	28009798	28033718	1	FBXO28	F-box protein 28
1951	1112	Two-to-Four-breed CSS	ENSBTAG00000012705	16	28088797	28092872	-1	DEGS1	degenerative spermatocyte homolog 1, lipid desaturase (Drosophila)
1952	1113	Two-to-Four-breed CSS	ENSBTAG00000006718	16	28114427	28204797	-1	NVL	nuclear VCP-like
1953	1114	Two-to-Four-breed CSS	ENSBTAG00000019471	16	28231307	28245538	1	CNIH4	cornichon homolog 4 (Drosophila)
1954	1115	Two-to-Four-breed CSS	ENSBTAG00000011785	16	28258333	28291746	-1	WDR26	WD repeat domain 26
1955	1116	Two-to-Four-breed CSS	ENSBTAG00000044171	16	28441400	28580230	1	CNIH3	cornichon homolog 3 (Drosophila)
1956	1117	Two-to-Four-breed CSS	ENSBTAG00000019339	16	30390092	30490348	-1	ITPKB
1957	1118	Two-to-Four-breed CSS	ENSBTAG00000013197	16	30596049	30622404	1	PSEN2	presenilin 2 (Alzheimer disease 4)
1958	1119	Two-to-Four-breed CSS	ENSBTAG00000011946	16	68950172	68986701	1	C16H1orf27	chromosome 16 open reading frame, human C1orf27
1959	1120	Two-to-Four-breed CSS	ENSBTAG00000004176	16	69009430	69013701	-1	PDC	phosducin
1960	1121	Two-to-Four-breed CSS	ENSBTAG00000014127	16	69263776	69271399	-1	PTGS2	prostaglandin-endoperoxide synthase 2 (prostaglandin G/H synthase and cyclooxygenase)
1961	1122	Two-to-Four-breed CSS	ENSBTAG00000013298	16	69443238	69620712	1	PLA2G4A	phospholipase A2, group IVA (cytosolic, calcium-dependent)
1962	1123	Two-to-Four-breed CSS	ENSBTAG00000004407	16	69865018	70097416	-1	KCNK2	potassium channel, subfamily K, member 2
1963	1124	Two-to-Four-breed CSS	ENSBTAG00000019857	17	13286959	13327626	1	OTUD4	OTU domain containing 4
1964	1125	Two-to-Four-breed CSS	ENSBTAG00000019854	17	13333870	13364710	-1	ABCE1	ATP-binding cassette, sub-family E (OABP), member 1
1965	1126	Two-to-Four-breed CSS	ENSBTAG00000013326	17	13364489	13446148	1	ANAPC10	anaphase promoting complex subunit 10
1966	1127	Two-to-Four-breed CSS	ENSBTAG00000009824	17	29777299	29777556	1	COMMD6	COMM domain containing 6
1967	1128	Two-to-Four-breed CSS	ENSBTAG00000010843	17	29872406	29890867	1	PGRMC2	progesterone receptor membrane component 2
1968	1129	Two-to-Four-breed CSS	ENSBTAG00000012135	17	29938416	30073786	-1	LOC515517	la-related protein 1B-like
1969	1130	Two-to-Four-breed CSS	ENSBTAG00000010630	17	30106834	30143868	-1	C17H4orf29	chromosome 17 open reading frame, human C4orf29
1970	1131	Two-to-Four-breed CSS	ENSBTAG00000044058	17	30144105	30181831	1	MFSD8	major facilitator superfamily domain containing 8
1971	1132	Two-to-Four-breed CSS	ENSBTAG00000039552	17	30185756	30202777	-1	PLK4	polo-like kinase 4
1972	1133	Two-to-Four-breed CSS	ENSBTAG00000015692	17	30228693	30285560	-1	HSPA4L	heat shock 70kDa protein 4-like
1973	1134	Two-to-Four-breed CSS	ENSBTAG00000012826	17	30291318	30319495	-1	SLC25A31	solute carrier family 25 (mitochondrial carrier; adenine nucleotide translocator), member 31
1974	1135	Two-to-Four-breed CSS	ENSBTAG00000012824	17	30324842	30404702	-1	INTU	inturned planar cell polarity effector homolog (Drosophila)
1975	1136	Two-to-Four-breed CSS	ENSBTAG00000010464	17	69431677	69478074	-1	MN1	meningioma (disrupted in balanced translocation) 1
1976	1137	Two-to-Four-breed CSS	ENSBTAG00000017799	17	69527044	69588470	-1	PITPNB	phosphatidylinositol transfer protein, beta
1977	1138	Two-to-Four-breed CSS	ENSBTAG00000012193	17	69656038	69933993	-1	TTC28	tetratricopeptide repeat domain 28
1978	1139	Two-to-Four-breed CSS	ENSBTAG00000004956	17	70269592	70305247	-1	CHEK2	CHK2 checkpoint homolog (S. pombe)
1979	1140	Two-to-Four-breed CSS	ENSBTAG00000015075	17	70305454	70316306	1	HSCB	HscB iron-sulfur cluster co-chaperone homolog (E. coli)
1980	1141	Two-to-Four-breed CSS	ENSBTAG00000003557	17	70331048	70342078	1	CCDC117	coiled-coil domain containing 117
1981	1142	Two-to-Four-breed CSS	ENSBTAG00000005970	17	70344599	70349566	-1	XBP1	X-box binding protein 1
1982	1143	Two-to-Four-breed CSS	ENSBTAG00000022036	17	70526962	70534280	1	ZNRF3
1983	1144	Two-to-Four-breed CSS	ENSBTAG00000012892	17	70539385	70542488	-1	C17H22orf31	chromosome 17 open reading frame, human C22orf31
1984	1145	Two-to-Four-breed CSS	ENSBTAG00000009773	17	70568207	70601539	1	KREMEN1	kringle containing transmembrane protein 1
1985	1146	Two-to-Four-breed CSS	ENSBTAG00000017738	17	70643238	70683856	1	EMID1	EMI domain containing 1
1986	1147	Two-to-Four-breed CSS	ENSBTAG00000017750	17	70684130	70689293	-1	RHBDD3	rhomboid domain containing 3
1987	1148	Two-to-Four-breed CSS	ENSBTAG00000017755	17	70689624	70715166	1	EWSR1	Ewing sarcoma breakpoint region 1
1988	1149	Two-to-Four-breed CSS	ENSBTAG00000012504	17	70719230	70724693	1	GAS2L1	growth arrest-specific 2 like 1
1989	1150	Two-to-Four-breed CSS	ENSBTAG00000001187	17	70724861	70727762	-1	RASL10A	RAS-like, family 10, member A
1990	1151	Two-to-Four-breed CSS	ENSBTAG00000001189	17	70734993	70783359	-1	AP1B1	adaptor-related protein complex 1, beta 1 subunit
1991	1152	Two-to-Four-breed CSS	ENSBTAG00000013147	17	70821078	70828226	1	NEFH	neurofilament, heavy polypeptide
1992	1153	Two-to-Four-breed CSS	ENSBTAG00000013150	17	70837284	70867949	-1	THOC5	THO complex 5
1993	1154	Two-to-Four-breed CSS	ENSBTAG00000013152	17	70869039	70884644	-1	NIPSNAP1	nipsnap homolog 1 (C. elegans)
1994	1155	Two-to-Four-breed CSS	ENSBTAG00000013153	17	70895108	70966968	1	NF2	neurofibromin 2 (merlin)
1995	1156	Two-to-Four-breed CSS	ENSBTAG00000017886	17	71012186	71014256	1	CABP7	calcium binding protein 7
1996	1157	Two-to-Four-breed CSS	ENSBTAG00000017890	17	71015443	71038221	-1	ZMAT5	zinc finger, matrin-type 5
[truncated: 3,186 more rows]
