# Supplementary material for: An interpretive review of selective sweep studies in Bos taurus cattle populations: identification of unique and shared selection signals across breeds
Source: Front Genet. 2015 May 13;6:167. doi: 10.3389/fgene.2015.00167 (PMC4429627; doi:10.3389/fgene.2015.00167)
Supplement: Supplementary file 5 [file Table5.XLSX]

## Sheet: Suppl Table S5
Supplementary Material: Gutierrez-Gil et al. An interpretive review of selective sweep studies in Bos taurus cattle populations: identification of unique and shared selection signals across breeds.
Supplementary Table S5. Results from the gene enrichment analysis performed (WikiPathway analysis; WebGestalt (Wang et al., 2013) individually for the genes extracted for the Single-breed and Two-to-Four CSSs (core selective sweeps) defined in this study.
Core Selective Swee (CSS) category	Pathway Name	Numbers of genes	Genes Name	Statistics 1
(number of genes extracted with BioMart)
SingleBreed_ALL	Regulation of toll-like receptor signaling pathway	13	TNFAIP3, PELI2, IKBKB, IRAK2, NFKB1, MAPK13, PELI3, RELA, MAPK14, TLR4, MAP2K2, IL12B, MAPK3	C=340;O=29;E=12.33;R=2.35;rawP=2.18e-05;adjP=0.0004
(839 genes)	Leukocyte TarBase	12	TGFB1, CDCP1, MRC2, ATP2A2, BRPF3, SCYL1, MCL1, ADPGK, CDIPT, PKM, MAPK14, ANPEP	C=160;O=12;E=2.62;R=4.57;rawP=1.46e-05;adjP=0.0008
	Leptin signaling pathway	8	PDE3B, RELA, ESR1, MAPK14, MAP2K2, IKBKB, NFKB1, MAPK3	C=81;O=8;E=1.33;R=6.02;rawP=5.63e-05;adjP=0.0015
	RANKL-RANK Signaling Pathway	7	RELA, CTSK, MAPK14, CALCR, IKBKB, NFKB1, MAPK3	C=66;O=7;E=1.08;R=6.47;rawP=0.0001;adjP=0.0015
	Muscle cell TarBase	19	SEC23A, CDCP1, MRC2, SCYL1, NCL, MCL1, CDIPT, PKM, MAPK14, ANPEP, RQCD1, BRPF3, ATP2A2, ANPEP, RQCD1, BRPF3, ATP2A2, SPARC, CSF1, AXL, SYNE1, RAB27B, ESR1	C=424;O=19;E=6.95;R=2.73;rawP=9.09e-05;adjP=0.0015
	IL-1 signaling pathway	7	RELA, MAPK14, MAP2K2, IKBKB, IRAK2, NFKB1, MAPK3	C=65;O=7;E=1.07;R=6.57;rawP=9.43e-05;adjP=0.0015
	Toll-like receptor signaling pathway	9	IKBKB, NFKB1, MAPK13, MAPK14, TLR4, RELA, MAP2K2, IL12B, MAPK3	C=116;O=9;E=1.90;R=4.73;rawP=0.0001;adjP=0.0015
	Osteopontin Signaling	4	RELA, IKBKB, NFKB1, MAPK3	C=18;O=4;E=0.30;R=13.56;rawP=0.0002;adjP=0.0027
	IL-4 signaling pathway	6	RELA, MAPK14, IKBKB, NFKB1, HRH1, MAPK3	C=59;O=6;E=0.97;R=6.20;rawP=0.0004;adjP=0.0039
	MAPK signaling pathway	10	TGFB1, TAOK2, ACVR1C, IKBKB, NFKB1, MAP3K11, MAPK13, MAPK14, MAP2K2, MAPK3	C=165;O=10;E=2.70;R=3.70;rawP=0.0004;adjP=0.0039
Two-to-FourBreed-CSSs	Integrin-mediated cell adhesion	17	PDPK1, MAP2K5, ITGA8, RAC1, MAP2K1, ITGA2B, PAK6, CAPN2, ITGAE, VASP, CRK, ITGB8, PIK3R2, ITGA11, MAPK7, ITGB6, MAPK1	C=101;O=17;E=3.66;R=4.64;rawP=1.33e-07;adjP=1.42e-05
(1886 genes)	MicroRNAs in cardiomyocyte hypertrophy	17	PDPK1, EIF2B5, MAP2K5, MAP2K7, RAC1, MAP2K1, CHUK, FZD2, HDAC5, CISH, HDAC7, MYLK, PIK3R2, LRP6, MAPK7, PLCB2, MAPK1	C=103;O=17;E=3.74;R=4.55;rawP=1.79e-07;adjP=1.42e-05
	Regulation of toll-like receptor signaling pathway	20	MAP2K7, ZMYND11, RAC1, MAP2K1, CHUK, CUEDC2, IRF5, CXCL9, CXCL10, CISH, CXCL11, TLR3, PIK3R2, TLR9, NFKB2, MAPK1, SMAD6, TLR5, RNF216, MLST8	C=154;O=20;E=5.58;R=3.58;rawP=8.57e-07;adjP=4.54e-05
	Lymphocyte TarBase	42	ANKFY1, GAS2L1, CLDN1, RHOG, FBXW11, NF2, ARID2, TMEM109, SLC9A3R2, SNX6, GTPBP3, PKN2, SLC4A10, GALNT1, BCL6, SLC38A2, SUCLG2, YIF1B, TBCA, MAPK7, SNX19, TRIP13, AMIGO2, TXNRD1, TUBA1A, SLC38A1, AP3B1, NXN, WDR82, AURKB, FNDC3A, DOCK5, RCN2, PTPRF, PWP1, KPNA3, ATP6V1F, TERT, SNAP29, HOXA5, CEP72, ATP6V0E1	C=533;O=42;E=19.33;R=2.17;rawP=2.75e-06;adjP=7.29e-05
	Insulin Signaling	20	PDPK1, MAP2K5, MAP2K7, TSC2, MAP3K13, CYTH3, SLC2A1, RAC1, MAP2K1, STXBP2, FOXO3, MYO1C, PTPRF, INSR, CRK, PIK3C2G, XBP1, PIK3R2, MAPK7, MAPK1	C=163;O=20;E=5.91;R=3.38;rawP=2.11e-06;adjP=7.29e-05
	Glucuronidation	8	UGT1A1, UGT2B4, UGT2B15, UGT2B17, PGM5, UGT1A6, UGT2A3, UGT2B10	C=26;O=8;E=0.94;R=8.48;rawP=2.56e-06;adjP=7.29e-05
	MAPK signaling pathway	19	MAP2K5, MAP2K7, DUSP6, HSPB2, MAP3K13, RAC1, MAP2K1, MAPK8IP3, TGFB2, PPM1B, CRKL, CRK, MYC, DUSP10, PPP3CC, MAPK7, MAPK1, DUSP7, DUSP1	C=165;O=19;E=5.98;R=3.18;rawP=9.56e-06;adjP=0.0002
	Focal Adhesion	20	PDPK1, MAP2K5, ITGA8, RAC1, MAP2K1, ITGA2B, THBS1, PAK6, ITGAE, VASP, CRK, ITGB8, MYLK, PIK3R2, ITGA11, ACTB, MAPK7, MAPK1, ITGB6, COMP	C=185;O=20;E=6.71;R=2.98;rawP=1.45e-05;adjP=0.0003
	metapathway biotransformation	19	UGT1A1, NAT9, GSTZ1, CYP19A1, CHST11, UGT2B4, SULT1E1, CYP4V2, CHST14, HS3ST6, MGST1, SULT1B1, UGT2B17, UGT1A6, CHST3, UGT2A3, CYP17A1	C=177;O=19;E=6.42;R=2.96;rawP=2.60e-05;adjP=0.0004
	Epithelium TarBase	29	ANKFY1, GAS2L1, CLDN1, PHLDB2, FBXW11, TUBA1A, SLC38A1, TMEM109, NXN, WDR82, AURKB, FNDC3A, DOCK5, RCN2, SNX6, SLC4A10, SMAD3	C=340;O=29;E=12.33;R=2.35;rawP=2.18e-05;adjP=0.0004
Multi-Breed-CSSs	Focal Adhesion	29	COL5A2, ACTG1, KDR, RAP1B, COL11A1, PTK2, PDGFRA, HCK, BCAR1, PDGFB, SRC, COL3A1, RAC3, TXK, JUN, SPP1, PARVB, RAC2, ITGA7, PELO, ITGA2, ITGB1, MYL6, VWF, ITGAV, PIK3CD, CCND2, MYLK2, IBSP	C=185;O=29;E=8.54;R=3.40;rawP=8.62e-09;adjP=1.41e-06
(2440 genes)	Integrated Pancreatic Cancer Pathway	27	PRKAA2, EP300, DFFB, EGR1, DFFA, CDK4, CASP9, PDE4B, ADCY1, RAD52, NTF3, CDC25C, PDGFRA, BID, SRC, GNAS, JUN, FGF1, FKBP1A, MDM2, RBL1, TNFRSF1A, FASLG, STK11, FST, CDK2, HNF4A	C=181;O=27;E=8.36;R=3.23;rawP=7.99e-08;adjP=6.55e-06
	Adipogenesis	20	PPARA, ASIP, LPIN3, STAT2, SOCS3, FOXC2, TRIB3, GADD45A, FRZB, RBL1, STAT6, WNT5B, IL6ST, CFD, PCK1, E2F1, DVL1, PNPLA3, PPARGC1A, DDIT3	C=130;O=20;E=6.00;R=3.33;rawP=2.27e-06;adjP=9.31e-05
	Myometrial Relaxation and Contraction Pathways	23	GNG12, GNB3, ATF4, ACTG1, PDE4B, ADCY1, GNB1, PKIG, GRK6, CORIN, GNAS, JUN, GPR182, RAMP3, ADCY8, CAMK2B, PLCG2, PRKCZ, YWHAZ, CNN2, RGS14, MAFF, MYLK2	C=162;O=23;E=7.48;R=3.08;rawP=1.71e-06;adjP=9.31e-05
	SREBF and miR33 in cholesterol and lipid homeostasis	7	HMGCS1, PPARGC1A, SREBF2, MTOR, PRKAA1, PPARA, FASN	C=16;O=7;E=0.74;R=9.48;rawP=3.50e-06;adjP=0.0001
	Complement Activation, Classical Pathway	7	C1S, C1R, C6, C7, C8A, C9, C8B	C=17;O=7;E=0.78;R=8.92;rawP=5.71e-06;adjP=0.0002
	Regulation of Actin Cytoskeleton	21	FGFR4, MOS, GNG12, ACTG1, FGF6, FGF22, PIP4K2C, CD14, PTK2, NCKAP1, PDGFRA, BCAR1, PDGFB, RAC3, BAIAP2, FGF1, RAC2, PIK3CD, ITGA1, FGF23, ARHGEF4	C=157;O=21;E=7.25;R=2.90;rawP=1.22e-05;adjP=0.0003
	Complement and Coagulation Cascades	11	C6, A2M, PROC, VWF, C1R, C1S, F12, C7, C9, MASP2, C3AR1	C=51;O=11;E=2.35;R=4.67;rawP=1.70e-05;adjP=0.0003
	Catalytic cycle of mammalian FMOs	4	FMO1, FMO2, FMO4, FMO3	C=5;O=4;E=0.23;R=17.33;rawP=2.18e-05;adjP=0.0004
	Signaling Pathways in Glioblastoma	14	EP300, CDKN2C, MDM2, CDK4, PLCG2, E2F1, PRKCZ, ERBB3, PIK3CD, ERRFI1, CCND2, PDGFRA, CDK2, SRC	C=84;O=14;E=3.88;R=3.61;rawP=2.90e-05;adjP=0.0005
1 Wikipathway analysis Statistics: C: the number of reference genes in the category; O: the number of genes in the gene set and also in the category; E: the expected number in the category; R: ratio of enrichment; rawP: p value from hypergeometric test; adjP: p value adjusted by the multiple test adjustment.
